# Supplementary material for: Improved demodulated phase signal resolution for carrier signals with small modulation index by clipping and synchronous sampling for heterodyne interferometers
Source: Sci Rep. 2023 May 26;13:8570. doi: 10.1038/s41598-023-35000-2 (PMC10220044; doi:10.1038/s41598-023-35000-2)
Supplement: Supplementary file 1 — Supplementary Information 1. [file 41598_2023_35000_MOESM1_ESM.zip]

Archive with 2 entries (2 files):
- Legend for Supplementary data D1.docx
- Supplementary_data_D1.mat
