# Supplementary material for: Improved demodulated phase signal resolution for carrier signals with small modulation index by clipping and synchronous sampling for heterodyne interferometers
Source: Sci Rep. 2023 May 26;13:8570. doi: 10.1038/s41598-023-35000-2 (PMC10220044; doi:10.1038/s41598-023-35000-2)
Supplement: Supplementary file 2 — Supplementary Information 2. [file 41598_2023_35000_MOESM2_ESM.zip]

Archive with 2 entries (2 files):
- Legend for Supplementary data D2.docx
- Supplementary_data_D2.mat
