# Supplementary material for: Improved demodulated phase signal resolution for carrier signals with small modulation index by clipping and synchronous sampling for heterodyne interferometers
Source: Sci Rep. 2023 May 26;13:8570. doi: 10.1038/s41598-023-35000-2 (PMC10220044; doi:10.1038/s41598-023-35000-2)
Supplement: Supplementary file 3 — Supplementary Information 3. [file 41598_2023_35000_MOESM3_ESM.zip]

Archive with 3 entries (2 files):
- Supplementary data D3/
- Supplementary data D3/Legend for Supplementary data D3.docx
- Supplementary data D3/Supplementary_data_D3.mat
