# Supplementary material for: Improved demodulated phase signal resolution for carrier signals with small modulation index by clipping and synchronous sampling for heterodyne interferometers
Source: Sci Rep. 2023 May 26;13:8570. doi: 10.1038/s41598-023-35000-2 (PMC10220044; doi:10.1038/s41598-023-35000-2)
Supplement: Supplementary file 4 — Supplementary Information 4. [file 41598_2023_35000_MOESM4_ESM.xlsx]

## Sheet: Supplementary table S1
Supplementary table S1: Raw data for the power spectrum of the demodulated phase of the clipped and unclipped signal when q=1 (Figure 5a)
Clipped_x	Clipped_y	Unclipped_x	Unclipped_y
0	-30.1733	0	-28.7278
100	-30.2101	100	-27.2977
200	-41.1831	200	-45.6562
300	-42.5387	300	-40.5927
400	-49.1823	400	-42.5377
500	-52.91	500	-45.1304
600	-52.2705	600	-51.4636
700	-63.6424	700	-51.0657
800	-63.1954	800	-50.4864
900	-66.5172	900	-50.8609
1000	-62.3555	1000	-56.7281
1100	-62.539	1100	-50.4549
1200	-59.2331	1200	-55.721
1300	-61.6182	1300	-57.4676
1400	-62.504	1400	-59.328
1500	-79.2033	1500	-57.5497
1600	-67.1702	1600	-56.7379
1700	-74.805	1700	-59.2176
1800	-68.6411	1800	-59.325
1900	-70.633	1900	-56.3889
2000	-68.0154	2000	-61.2514
2100	-69.7926	2100	-61.5609
2200	-81.5091	2200	-59.1386
2300	-75.9154	2300	-61.9011
2400	-77.9679	2400	-62.0749
2500	-71.8125	2500	-58.7938
2600	-67.9387	2600	-60.0498
2700	-66.3798	2700	-60.9039
2800	-69.4952	2800	-62.8133
2900	-71.5545	2900	-60.5937
3000	-71.9427	3000	-60.8647
3100	-75.8778	3100	-63.1944
3200	-76.5472	3200	-63.678
3300	-76.3312	3300	-66.7577
3400	-75.2418	3400	-62.809
3500	-74.7689	3500	-62.6816
3600	-75.5048	3600	-65.0738
3700	-71.8469	3700	-65.0232
3800	-72.075	3800	-63.8906
3900	-73.7489	3900	-65.1243
4000	-70.4369	4000	-65.6144
4100	-80.4462	4100	-64.4633
4200	-75.9657	4200	-65.2609
4300	-76.5786	4300	-65.8635
4400	-76.2931	4400	-66.2388
4500	-82.7589	4500	-67.2235
4600	-75.4369	4600	-65.9164
4700	-81.7	4700	-67.104
4800	-77.8231	4800	-68.0901
4900	-82.9821	4900	-70.3283
5000	-79.0981	5000	-67.9426
5100	-71.203	5100	-66.6756
5200	-76.8089	5200	-66.8922
5300	-73.5221	5300	-68.6201
5400	-75.6819	5400	-67.7737
5500	-75.4444	5500	-70.6949
5600	-75.0595	5600	-67.8418
5700	-74.2966	5700	-66.0715
5800	-79.0183	5800	-70.3058
5900	-89.4416	5900	-67.3609
6000	-75.6715	6000	-69.029
6100	-80.4752	6100	-71.3313
6200	-79.5774	6200	-67.3406
6300	-80.6319	6300	-67.9275
6400	-86.0296	6400	-69.9501
6500	-78.61	6500	-69.68
6600	-84.0381	6600	-68.6544
6700	-79.6909	6700	-69.4433
6800	-84.2846	6800	-71.5003
6900	-80.4482	6900	-70.6641
7000	-77.3199	7000	-71.7227
7100	-92.6554	7100	-69.4344
7200	-81.5824	7200	-69.1185
7300	-100.196	7300	-72.9596
7400	-82.2956	7400	-70.2123
7500	-81.0419	7500	-70.9827
7600	-83.6412	7600	-71.2097
7700	-82.0079	7700	-71.3054
7800	-81.7798	7800	-71.6273
7900	-85.7106	7900	-71.301
8000	-81.6442	8000	-82.5276
8100	-89.1288	8100	-71.0409
8200	-78.8013	8200	-71.6964
8300	-94.7627	8300	-74.5512
8400	-85.2754	8400	-71.6175
8500	-86.0705	8500	-70.8947
8600	-91.2759	8600	-73.4741
8700	-83.0332	8700	-72.3297
8800	-83.5122	8800	-72.3906
8900	-83.7935	8900	-70.6302
9000	-76.792	9000	-72.3478
9100	-93.4583	9100	-71.9782
9200	-80.4018	9200	-73.3348
9300	-86.2278	9300	-72.6818
9400	-83.199	9400	-73.3487
9500	-80.7545	9500	-72.6084
9600	-80.8806	9600	-72.6721
9700	-82.7104	9700	-71.923
9800	-95.0689	9800	-72.5016
9900	-82.7904	9900	-74.2106
10000	-84.8211	10000	-73.3
10100	-95.7756	10100	-74.5585
10200	-82.6056	10200	-75.0759
10300	-85.2961	10300	-73.0444
10400	-89.4658	10400	-73.6032
10500	-89.7205	10500	-74.0454
10600	-83.9425	10600	-77.8391
10700	-83.9503	10700	-74.4716
10800	-85.1535	10800	-73.8391
10900	-82.2509	10900	-72.9713
11000	-88.6302	11000	-74.2661
11100	-83.0027	11100	-74.2485
11200	-94.7784	11200	-74.3841
11300	-91.5091	11300	-73.2763
11400	-92.7631	11400	-74.691
11500	-90.8862	11500	-77.9851
11600	-83.1826	11600	-73.9727
11700	-82.63	11700	-72.455
11800	-88.9315	11800	-75.8266
11900	-82.7489	11900	-74.0574
12000	-78.9936	12000	-76.0088
12100	-84.5755	12100	-74.9834
12200	-85.2898	12200	-75.0198
12300	-83.8109	12300	-74.6437
12400	-84.9557	12400	-75.9648
12500	-82.3591	12500	-76.0491
12600	-84.8577	12600	-75.3057
12700	-91.7692	12700	-75.8793
12800	-86.266	12800	-75.756
12900	-86.324	12900	-74.3587
13000	-87.4875	13000	-75.8657
13100	-82.8582	13100	-75.5791
13200	-84.9841	13200	-76.2832
13300	-89.4903	13300	-75.2201
13400	-84.1359	13400	-76.0628
13500	-85.7172	13500	-76.0273
13600	-87.7198	13600	-75.4202
13700	-92.8756	13700	-76.7575
13800	-87.9177	13800	-74.9656
13900	-84.3251	13900	-76.6492
14000	-84.7514	14000	-75.0904
14100	-82.0389	14100	-77.2758
14200	-100.071	14200	-77.1544
14300	-85.0116	14300	-77.6628
14400	-86.7182	14400	-76.7733
14500	-99.8748	14500	-75.2848
14600	-90.2964	14600	-78.17
14700	-86.2005	14700	-76.4959
14800	-92.765	14800	-76.1814
14900	-89.1824	14900	-76.3165
15000	-91.4605	15000	-77.3712
15100	-90.1288	15100	-74.9471
15200	-93.495	15200	-77.029
15300	-88.8473	15300	-76.0279
15400	-84.5871	15400	-75.5762
15500	-90.4027	15500	-75.9513
15600	-87.7615	15600	-77.6757
15700	-88.9237	15700	-78.8324
15800	-90.0387	15800	-78.0062
15900	-87.2858	15900	-77.876
16000	-82.6621	16000	-76.856
16100	-87.112	16100	-78.6694
16200	-89.6859	16200	-79.7517
16300	-86.3856	16300	-77.2997
16400	-86.7796	16400	-77.2508
16500	-88.6872	16500	-80.3406
16600	-89.3054	16600	-76.7793
16700	-97.7629	16700	-77.5935
16800	-87.5337	16800	-79.1549
16900	-99.3662	16900	-76.9018
17000	-86.6119	17000	-78.1817
17100	-89.2745	17100	-77.6967
17200	-83.7051	17200	-77.5154
17300	-84.0011	17300	-75.793
17400	-92.9179	17400	-78.8125
17500	-85.6226	17500	-77.08
17600	-91.766	17600	-77.4281
17700	-90.2532	17700	-78.9157
17800	-98.5033	17800	-78.072
17900	-93.5258	17900	-76.8496
18000	-90.4231	18000	-77.7466
18100	-89.8387	18100	-78.4636
18200	-86.4723	18200	-79.8007
18300	-88.2341	18300	-79.132
18400	-91.6847	18400	-79.3708
18500	-92.9541	18500	-79.4189
18600	-92.3752	18600	-79.3591
18700	-96.7711	18700	-79.247
18800	-86.7004	18800	-79.0655
18900	-95.0905	18900	-81.1853
19000	-89.3091	19000	-77.1535
19100	-85.3682	19100	-79.3918
19200	-87.301	19200	-79.353
19300	-106.401	19300	-79.4841
19400	-88.5465	19400	-79.8268
19500	-95.7652	19500	-79.0688
19600	-92.9403	19600	-81.0032
19700	-91.0853	19700	-78.494
19800	-86.8634	19800	-79.0259
19900	-87.6417	19900	-78.4971
20000	-89.6614	20000	-77.1079
20100	-91.5726	20100	-78.7863
20200	-89.7381	20200	-79.5382
20300	-100.652	20300	-80.2062
20400	-104.094	20400	-79.0587
20500	-93.1699	20500	-81.3701
20600	-90.7642	20600	-79.4694
20700	-89.7997	20700	-81.3304
20800	-88.2858	20800	-79.7099
20900	-86.9279	20900	-79.4816
21000	-90.3419	21000	-81.3147
21100	-88.2213	21100	-79.6946
21200	-86.3003	21200	-79.8645
21300	-90.6168	21300	-81.0893
21400	-93.6252	21400	-79.1236
21500	-96.9015	21500	-79.0731
21600	-96.8946	21600	-80.8427
21700	-87.5409	21700	-80.2849
21800	-94.1164	21800	-80.5448
21900	-89.9999	21900	-80.4672
22000	-90.244	22000	-80.5941
22100	-94.9844	22100	-80.301
22200	-87.9823	22200	-81.579
22300	-96.6466	22300	-79.5379
22400	-91.7352	22400	-80.2551
22500	-86.8339	22500	-81.0468
22600	-87.4258	22600	-82.2898
22700	-90.288	22700	-81.1713
22800	-96.7154	22800	-81.1685
22900	-91.7593	22900	-80.6416
23000	-89.7113	23000	-82.5068
23100	-92.501	23100	-79.0951
23200	-94.6857	23200	-79.1877
23300	-92.4077	23300	-79.9528
23400	-91.3333	23400	-78.9802
23500	-91.5912	23500	-81.5106
23600	-89.376	23600	-82.1331
23700	-88.6344	23700	-80.3347
23800	-90.3707	23800	-81.0491
23900	-93.8076	23900	-81.4444
24000	-87.7043	24000	-80.9611
24100	-93.4996	24100	-82.3608
24200	-91.5262	24200	-79.9107
24300	-87.5781	24300	-81.6401
24400	-91.6852	24400	-80.5569
24500	-89.5326	24500	-82.1228
24600	-91.0255	24600	-80.4838
24700	-94.0461	24700	-81.3297
24800	-91.7134	24800	-82.6661
24900	-93.1245	24900	-80.5164
25000	-89.6307	25000	-81.0519
25100	-94.2969	25100	-80.0329
25200	-101.748	25200	-80.6888
25300	-92.5586	25300	-81.5352
25400	-114.696	25400	-82.8941
25500	-97.4321	25500	-81.9779
25600	-91.402	25600	-82.4154
25700	-95.3425	25700	-81.6522
25800	-89.5082	25800	-82.058
25900	-93.6136	25900	-81.0673
26000	-91.2126	26000	-82.0428
26100	-95.5403	26100	-81.0212
26200	-90.4599	26200	-81.3248
26300	-92.7293	26300	-82.6009
26400	-91.5464	26400	-82.2791
26500	-89.2835	26500	-82.7789
26600	-98.232	26600	-81.2525
26700	-98.9461	26700	-82.6437
26800	-96.326	26800	-82.4663
26900	-92.9155	26900	-82.4004
27000	-97.7983	27000	-81.8231
27100	-92.4093	27100	-85.0825
27200	-96.512	27200	-81.16
27300	-94.122	27300	-81.7587
27400	-90.4891	27400	-81.8951
27500	-92.9528	27500	-83.2397
27600	-93.682	27600	-83.6956
27700	-91.3811	27700	-81.9676
27800	-93.4938	27800	-81.789
27900	-97.1962	27900	-82.4851
28000	-90.1543	28000	-85.3949
28100	-96.8405	28100	-82.3276
28200	-95.0356	28200	-82.5106
28300	-92.9996	28300	-82.6779
28400	-97.0225	28400	-82.5075
28500	-93.4899	28500	-80.7532
28600	-94.9266	28600	-81.3225
28700	-91.1172	28700	-83.1433
28800	-91.4774	28800	-84.5077
28900	-95.4353	28900	-82.033
29000	-92.2816	29000	-82.2873
29100	-91.0913	29100	-81.2941
29200	-91.3933	29200	-81.0275
29300	-94.8881	29300	-84.6369
29400	-94.9366	29400	-84.2592
29500	-91.359	29500	-81.5868
29600	-94.607	29600	-83.145
29700	-106.457	29700	-83.2402
29800	-93.3861	29800	-83.1064
29900	-93.332	29900	-84.7524
30000	-92.4071	30000	-82.954
30100	-94.1509	30100	-83.5026
30200	-108.388	30200	-83.8816
30300	-92.7454	30300	-85.2872
30400	-97.7093	30400	-82.0557
30500	-99.2097	30500	-83.1972
30600	-94.0539	30600	-83.3055
30700	-92.1575	30700	-83.2181
30800	-91.4875	30800	-82.5343
30900	-94.7117	30900	-81.2307
31000	-96.9733	31000	-80.8081
31100	-93.4491	31100	-82.0428
31200	-95.473	31200	-85.527
31300	-95.8776	31300	-83.6574
31400	-98.8571	31400	-82.7538
31500	-94.9769	31500	-84.3792
31600	-98.8362	31600	-82.9167
31700	-93.4191	31700	-83.0745
31800	-96.8121	31800	-83.3269
31900	-99.5486	31900	-84.0222
32000	-87.6466	32000	-88.1955
32100	-95.6284	32100	-85.2045
32200	-93.0084	32200	-83.8848
32300	-93.6241	32300	-84.5535
32400	-92.4058	32400	-82.7728
32500	-92.0092	32500	-85.2739
32600	-95.17	32600	-84.2906
32700	-91.7541	32700	-83.364
32800	-98.5617	32800	-81.6128
32900	-97.459	32900	-84.6414
33000	-92.7686	33000	-82.3859
33100	-100.278	33100	-82.8777
33200	-96.2692	33200	-83.8406
33300	-93.5107	33300	-83.7372
33400	-99.1413	33400	-85.0043
33500	-96.4115	33500	-84.118
33600	-95.4983	33600	-82.4277
33700	-101.316	33700	-83.0102
33800	-95.3162	33800	-85.2648
33900	-94.0503	33900	-81.3982
34000	-95.8963	34000	-83.7138
34100	-96.9393	34100	-84.7039
34200	-93.8595	34200	-84.4061
34300	-93.8265	34300	-83.2382
34400	-93.8215	34400	-86.016
34500	-91.6723	34500	-88.4237
34600	-91.0599	34600	-79.9767
34700	-104.417	34700	-83.0551
34800	-99.3426	34800	-83.2753
34900	-90.594	34900	-82.4104
35000	-97.2153	35000	-83.7851
35100	-92.0526	35100	-84.059
35200	-98.1883	35200	-83.4995
35300	-93.7101	35300	-85.126
35400	-97.9801	35400	-84.9923
35500	-92.3937	35500	-84.2413
35600	-93.5008	35600	-84.6319
35700	-96.9243	35700	-85.6588
35800	-99.2394	35800	-84.2669
35900	-104.183	35900	-84.4244
36000	-94.3933	36000	-82.4223
36100	-95.6889	36100	-82.9625
36200	-99.2394	36200	-87.0679
36300	-94.1208	36300	-87.2909
36400	-96.7743	36400	-85.2251
36500	-101.333	36500	-83.9874
36600	-99.8991	36600	-84.0415
36700	-100.229	36700	-84.117
36800	-94.6029	36800	-83.6791
36900	-102.143	36900	-86.4104
37000	-96.6467	37000	-84.6673
37100	-102.055	37100	-83.2721
37200	-94.4579	37200	-84.6983
37300	-94.5426	37300	-85.4583
37400	-91.9251	37400	-84.3236
37500	-99.4961	37500	-85.5877
37600	-101.022	37600	-84.3114
37700	-97.9592	37700	-84.8901
37800	-96.9794	37800	-86.2832
37900	-92.2011	37900	-83.5705
38000	-95.5346	38000	-83.6525
38100	-98.5006	38100	-86.7531
38200	-98.0232	38200	-85.1979
38300	-104.465	38300	-86.2302
38400	-101.637	38400	-85.2079
38500	-109.487	38500	-83.9592
38600	-94.0457	38600	-85.4561
38700	-115.983	38700	-85.5001
38800	-97.9269	38800	-84.6001
38900	-101.642	38900	-86.2167
39000	-98.3261	39000	-87.5743
39100	-97.2848	39100	-86.6847
39200	-95.2149	39200	-84.8568
39300	-94.0591	39300	-84.9562
39400	-95.19	39400	-85.5054
39500	-92.2179	39500	-85.0489
39600	-100.527	39600	-84.3514
39700	-97.6457	39700	-84.1613
39800	-96.2599	39800	-86.4135
39900	-100.052	39900	-82.7328
40000	-87.2325	40000	-81.5539
40100	-97.0233	40100	-84.3434
40200	-111.449	40200	-83.9985
40300	-92.4759	40300	-85.5813
40400	-94.7162	40400	-86.5966
40500	-99.3918	40500	-83.7984
40600	-95.0783	40600	-85.2991
40700	-94.7471	40700	-86.1422
40800	-104.522	40800	-85.5256
40900	-97.0116	40900	-86.2659
41000	-97.7421	41000	-87.5082
41100	-95.0234	41100	-85.0326
41200	-99.2233	41200	-85.924
41300	-96.1284	41300	-84.9731
41400	-96.5831	41400	-84.9439
41500	-94.3585	41500	-85.7264
41600	-97.5673	41600	-85.4169
41700	-96.8719	41700	-86.3043
41800	-100.09	41800	-85.9871
41900	-95.0118	41900	-84.411
42000	-96.5732	42000	-84.9515
42100	-100.224	42100	-85.3412
42200	-92.1515	42200	-85.7963
42300	-99.3198	42300	-85.3803
42400	-97.8117	42400	-85.9412
42500	-97.4464	42500	-84.449
42600	-108.678	42600	-85.147
42700	-103.775	42700	-84.7483
42800	-98.5306	42800	-87.4672
42900	-94.9175	42900	-85.0075
43000	-96.1707	43000	-87.8548
43100	-95.8857	43100	-85.6292
43200	-101.009	43200	-84.6715
43300	-99.1618	43300	-84.0893
43400	-98.6319	43400	-85.8336
43500	-98.4857	43500	-87.337
43600	-96.5784	43600	-88.8905
43700	-101.198	43700	-84.8974
43800	-92.9687	43800	-86.8944
43900	-98.2568	43900	-86.4106
44000	-88.4893	44000	-82.3204
44100	-96.5371	44100	-85.5474
44200	-106.839	44200	-87.511
44300	-92.973	44300	-85.9346
44400	-100.177	44400	-85.3379
44500	-95.3442	44500	-87.1292
44600	-95.2532	44600	-88.006
44700	-92.7828	44700	-87.9137
44800	-93.4836	44800	-85.0923
44900	-93.8841	44900	-85.896
45000	-96.7363	45000	-85.7715
45100	-96.5114	45100	-87.6958
45200	-106.292	45200	-86.7819
45300	-96.8977	45300	-84.0423
45400	-95.7272	45400	-84.3304
45500	-95.2668	45500	-90.8752
45600	-95.6037	45600	-88.338
45700	-100.324	45700	-86.2345
45800	-92.7295	45800	-87.103
45900	-94.5745	45900	-88.3495
46000	-92.7348	46000	-84.5668
46100	-90.2948	46100	-105.056
46200	-97.6914	46200	-88.5618
46300	-105.509	46300	-87.0815
46400	-101.224	46400	-86.6158
46500	-98.0835	46500	-85.8526
46600	-101.089	46600	-85.947
46700	-94.0829	46700	-86.3444
46800	-99.0078	46800	-88.0292
46900	-100.181	46900	-86.9983
47000	-101.277	47000	-86.8403
47100	-101.913	47100	-87.5293
47200	-97.3275	47200	-87.4706
47300	-97.9861	47300	-86.6786
47400	-110.504	47400	-87.834
47500	-106.896	47500	-85.5773
47600	-95.046	47600	-87.7405
47700	-96.4293	47700	-86.2441
47800	-99.4998	47800	-88.2181
47900	-95.7708	47900	-89.8765
48000	-88.9016	48000	-87.5691
48100	-97.3802	48100	-87.6961
48200	-96.3094	48200	-87.0889
48300	-94.3822	48300	-88.7258
48400	-95.8606	48400	-88.0909
48500	-102.284	48500	-86.3597
48600	-101.602	48600	-86.8855
48700	-102.895	48700	-87.6437
48800	-101.833	48800	-88.6444
48900	-95.4297	48900	-86.3584
49000	-101.989	49000	-88.4423
49100	-96.6751	49100	-86.0112
49200	-109.216	49200	-87.8261
49300	-103.365	49300	-91.4412
49400	-101.773	49400	-85.4198
49500	-105.575	49500	-87.8508
49600	-96.3197	49600	-86.4379
49700	-97.125	49700	-84.8259
49800	-103.438	49800	-86.4753
49900	-100.622	49900	-88.632
50000	-98.1643	50000	-86.1004
50100	-96.9183	50100	-89.0763
50200	-98.7184	50200	-89.3212
50300	-108.642	50300	-88.5689
50400	-97.6268	50400	-88.8171
50500	-100.918	50500	-87.6374
50600	-104.478	50600	-85.7114
50700	-102.098	50700	-89.1788
50800	-98.2624	50800	-87.2704
50900	-104.732	50900	-87.0484
51000	-107.641	51000	-86.2366
51100	-108.513	51100	-86.5137
51200	-100.023	51200	-86.8319
51300	-102.301	51300	-86.1179
51400	-103.687	51400	-86.9275
51500	-99.1939	51500	-87.7914
51600	-101.417	51600	-86.9587
51700	-95.9159	51700	-87.6577
51800	-84.6623	51800	-82.0361
51900	-88.0822	51900	-87.6285
52000	-84.8247	52000	-102.789
52100	-101.682	52100	-87.7012
52200	-101.188	52200	-88.0113
52300	-99.1537	52300	-88.1113
52400	-100.17	52400	-85.2891
52500	-96.371	52500	-88.063
52600	-93.0226	52600	-88.4062
52700	-93.1212	52700	-86.3954
52800	-106.077	52800	-86.894
52900	-101.751	52900	-89.8546
53000	-101.754	53000	-89.2595
53100	-96.8003	53100	-87.5365
53200	-96.2552	53200	-88.2007
53300	-96.7155	53300	-87.0657
53400	-98.0371	53400	-89.6351
53500	-94.3986	53500	-90.0124
53600	-98.6748	53600	-87.8229
53700	-95.9002	53700	-89.3466
53800	-104.422	53800	-89.4064
53900	-97.6609	53900	-88.1121
54000	-106.826	54000	-86.408
54100	-97.1533	54100	-88.8408
54200	-100.654	54200	-88.611
54300	-101.8	54300	-86.6141
54400	-105.739	54400	-88.614
54500	-96.0589	54500	-87.4739
54600	-103.892	54600	-86.9373
54700	-101.576	54700	-88.9554
54800	-98.7036	54800	-88.1099
54900	-99.1946	54900	-88.9688
55000	-105.594	55000	-87.3155
55100	-99.4982	55100	-88.4257
55200	-95.534	55200	-88.288
55300	-98.6815	55300	-89.6848
55400	-100.284	55400	-88.3215
55500	-96.8455	55500	-86.8302
55600	-99.6055	55600	-89.244
55700	-120.612	55700	-90.1607
55800	-99.4128	55800	-85.8239
55900	-97.3725	55900	-86.1073
56000	-93.0083	56000	-89.9822
56100	-97.2703	56100	-89.2255
56200	-98.0096	56200	-90.1845
56300	-101.211	56300	-90.6173
56400	-105.835	56400	-88.0295
56500	-102.498	56500	-87.785
56600	-96.8478	56600	-86.9379
56700	-98.4732	56700	-88.4562
56800	-98.8169	56800	-87.6334
56900	-102.415	56900	-86.6552
57000	-97.8915	57000	-90.0271
57100	-105.339	57100	-87.4453
57200	-97.377	57200	-88.6078
57300	-99.5294	57300	-88.7415
57400	-93.7882	57400	-89.7374
57500	-101.152	57500	-88.8966
57600	-85.8658	57600	-86.8492
57700	-97.7212	57700	-89.349
57800	-97.3423	57800	-88.0799
57900	-99.5586	57900	-87.8578
58000	-96.5347	58000	-87.9268
58100	-96.6547	58100	-88.9871
58200	-101.244	58200	-88.9106
58300	-98.5525	58300	-89.029
58400	-104.656	58400	-87.8127
58500	-95.5931	58500	-89.9648
58600	-97.4501	58600	-87.9921
58700	-93.5342	58700	-87.2059
58800	-97.6889	58800	-88.9267
58900	-104.713	58900	-90.6879
59000	-117.515	59000	-93.2398
59100	-103.668	59100	-88.1942
59200	-97.9024	59200	-89.2174
59300	-97.6668	59300	-87.2291
59400	-104.087	59400	-87.0201
59500	-100.401	59500	-87.6747
59600	-100.269	59600	-85.5515
59700	-105.34	59700	-89.0595
59800	-107.946	59800	-90.3557
59900	-102.738	59900	-88.4953
60000	-91.0522	60000	-89.2021
60100	-95.3062	60100	-88.0118
60200	-95.5625	60200	-88.0959
60300	-100.997	60300	-87.232
60400	-100.892	60400	-89.8964
60500	-99.8222	60500	-88.3872
60600	-100.53	60600	-87.3304
60700	-97.1171	60700	-89.2828
60800	-95.8852	60800	-89.4045
60900	-97.7364	60900	-91.1971
61000	-102.104	61000	-89.1025
61100	-107.142	61100	-87.1784
61200	-100.486	61200	-89.9012
61300	-101.193	61300	-92.3579
61400	-96.8519	61400	-89.9388
61500	-99.0541	61500	-90.2232
61600	-96.175	61600	-87.3513
61700	-94.6199	61700	-88.7049
61800	-97.9866	61800	-88.4653
61900	-95.3235	61900	-87.7459
62000	-112.82	62000	-87.7705
62100	-103.675	62100	-87.3819
62200	-106.737	62200	-91.2661
62300	-106.804	62300	-91.1277
62400	-96.3737	62400	-86.153
62500	-99.9127	62500	-87.8587
62600	-96.3571	62600	-92.359
62700	-96.6101	62700	-87.2884
62800	-98.6494	62800	-89.1759
62900	-99.0814	62900	-89.758
63000	-101.831	63000	-90.6958
63100	-94.6264	63100	-87.9827
63200	-105.41	63200	-87.3141
63300	-96.6902	63300	-90.0549
63400	-102.856	63400	-89.5042
63500	-99.2677	63500	-88.6098
63600	-102.124	63600	-90.5458
63700	-110.865	63700	-88.1702
63800	-98.1497	63800	-90.3053
63900	-99.9752	63900	-89.7339
64000	-97.3593	64000	-87.014
64100	-103.051	64100	-89.5852
64200	-96.6839	64200	-87.5905
64300	-94.6727	64300	-88.9619
64400	-95.9255	64400	-87.8932
64500	-97.7548	64500	-87.4069
64600	-109.782	64600	-87.9597
64700	-101.222	64700	-91.2902
64800	-115.373	64800	-88.3942
64900	-99.2266	64900	-88.6187
65000	-100.113	65000	-88.4733
65100	-100.673	65100	-88.0015
65200	-101.336	65200	-89.4931
65300	-100.596	65300	-95.6734
65400	-113.907	65400	-88.2782
65500	-100.404	65500	-93.2357
65600	-105.765	65600	-88.4578
65700	-98.2738	65700	-90.4041
65800	-98.651	65800	-91.8004
65900	-94.3086	65900	-91.4372
66000	-108.944	66000	-89.3012
66100	-97.4988	66100	-92.6084
66200	-96.602	66200	-90.9821
66300	-96.9931	66300	-89.3793
66400	-106.616	66400	-86.7479
66500	-107.307	66500	-86.9831
66600	-95.9199	66600	-90.0342
66700	-111.668	66700	-91.9065
66800	-100.401	66800	-88.7373
66900	-99.6082	66900	-88.5278
67000	-97.2842	67000	-90.9844
67100	-106.917	67100	-91.0536
67200	-116.779	67200	-91.4512
67300	-101.926	67300	-90.0233
67400	-98.0878	67400	-89.824
67500	-104.179	67500	-88.6223
67600	-98.1567	67600	-88.9701
67700	-112.88	67700	-90.4796
67800	-96.6616	67800	-91.6687
67900	-100.01	67900	-89.9069
68000	-102.085	68000	-90.6036
68100	-94.9906	68100	-89.9527
68200	-98.9171	68200	-89.6628
68300	-97.148	68300	-88.2959
68400	-100.114	68400	-88.891
68500	-105.557	68500	-88.8794
68600	-104.49	68600	-91.5246
68700	-98.3524	68700	-88.3976
68800	-99.3783	68800	-89.8275
68900	-96.9156	68900	-87.7432
69000	-106.157	69000	-89.521
69100	-116.801	69100	-92.4278
69200	-95.3589	69200	-90.84
69300	-99.7073	69300	-92.9376
69400	-96.6218	69400	-89.7623
69500	-113.564	69500	-89.7987
69600	-102.535	69600	-90.9114
69700	-101.131	69700	-91.5918
69800	-102.619	69800	-91.8006
69900	-97.4623	69900	-89.5952
70000	-100.804	70000	-87.7965
70100	-96.0879	70100	-90.4722
70200	-102.49	70200	-91.0673
70300	-114.933	70300	-89.1361
70400	-110.464	70400	-89.6632
70500	-96.1885	70500	-89.2261
70600	-111.826	70600	-91.7022
70700	-98.9944	70700	-93.1497
70800	-104.19	70800	-98.6339
70900	-101.674	70900	-88.2171
71000	-117.796	71000	-89.6639
71100	-100.377	71100	-90.2408
71200	-104.606	71200	-88.3971
71300	-97.0098	71300	-92.3083
71400	-104.737	71400	-91.5673
71500	-104.282	71500	-88.7431
71600	-99.5126	71600	-90.0134
71700	-98.6644	71700	-94.1594
71800	-101.373	71800	-90.7458
71900	-100.353	71900	-91.2299
72000	-106.187	72000	-92.9243
72100	-99.5413	72100	-89.5371
72200	-93.1852	72200	-92.0273
72300	-96.9728	72300	-88.5279
72400	-102.153	72400	-92.289
72500	-106.442	72500	-90.1143
72600	-98.3006	72600	-88.9898
72700	-96.3188	72700	-91.5916
72800	-108.115	72800	-89.3982
72900	-98.2434	72900	-92.4315
73000	-100.74	73000	-92.087
73100	-102.101	73100	-89.7484
73200	-101.832	73200	-90.285
73300	-104.437	73300	-97.9922
73400	-98.5737	73400	-91.6626
73500	-115.394	73500	-88.6943
73600	-99.2042	73600	-91.9799
73700	-100.433	73700	-90.5351
73800	-98.6549	73800	-88.952
73900	-99.3434	73900	-89.464
74000	-108.122	74000	-92.8533
74100	-100.5	74100	-87.21
74200	-94.9528	74200	-89.2203
74300	-99.6877	74300	-92.6666
74400	-101.039	74400	-91.6974
74500	-94.5222	74500	-90.4784
74600	-103.391	74600	-91.2258
74700	-104.885	74700	-89.2927
74800	-91.2434	74800	-89.4657
74900	-102.542	74900	-90.2373
75000	-94.6134	75000	-92.7174
75100	-97.8741	75100	-91.7596
75200	-97.7393	75200	-96.3539
75300	-103.492	75300	-90.7175
75400	-96.7671	75400	-88.8684
75500	-101.734	75500	-89.5795
75600	-97.8381	75600	-89.3318
75700	-97.7625	75700	-89.4991
75800	-111.335	75800	-88.981
75900	-102.64	75900	-92.3275
76000	-98.1854	76000	-90.3438
76100	-107.257	76100	-92.5872
76200	-101.758	76200	-97.4686
76300	-105.011	76300	-93.6568
76400	-103.184	76400	-92.3704
76500	-97.8064	76500	-90.2823
76600	-109.572	76600	-90.1909
76700	-100.479	76700	-90.1724
76800	-98.6245	76800	-90.1655
76900	-102.324	76900	-92.1096
77000	-99.0668	77000	-90.7901
77100	-107.63	77100	-92.9652
77200	-101.518	77200	-88.419
77300	-99.1517	77300	-87.5735
77400	-104.366	77400	-102.657
77500	-99.1754	77500	-91.5427
77600	-107.41	77600	-91.0948
77700	-98.0519	77700	-91.4471
77800	-109.41	77800	-90.6403
77900	-95.077	77900	-92.7505
78000	-95.9579	78000	-88.0228
78100	-117.722	78100	-92.0061
78200	-97.3319	78200	-91.5871
78300	-94.6194	78300	-90.6248
78400	-111.244	78400	-92.5087
78500	-97.5537	78500	-90.0978
78600	-101.591	78600	-92.4418
78700	-98.292	78700	-88.8608
78800	-100.449	78800	-89.9704
78900	-103.757	78900	-94.5519
79000	-96.2786	79000	-94.7483
79100	-102.662	79100	-88.1981
79200	-104.352	79200	-89.8597
79300	-115.574	79300	-93.6376
79400	-101.243	79400	-91.1655
79500	-99.2644	79500	-101.805
79600	-99.2882	79600	-90.2963
79700	-102.251	79700	-87.4362
79800	-99.563	79800	-90.5373
79900	-93.9623	79900	-91.438
80000	-96.5504	80000	-96.6137
80100	-96.2934	80100	-90.2804
80200	-101.96	80200	-88.3425
80300	-97.1176	80300	-89.7999
80400	-101.092	80400	-92.286
80500	-104.19	80500	-93.2297
80600	-107.441	80600	-88.1036
80700	-99.7086	80700	-89.931
80800	-103.581	80800	-88.9423
80900	-95.2135	80900	-93.8927
81000	-99.1169	81000	-89.8962
81100	-99.9776	81100	-94.3284
81200	-93.7525	81200	-96.5639
81300	-100.23	81300	-91.2903
81400	-102.508	81400	-93.5751
81500	-107.482	81500	-89.678
81600	-95.4646	81600	-94.1035
81700	-102.878	81700	-92.6445
81800	-101.273	81800	-88.8591
81900	-97.1137	81900	-89.1203
82000	-103.098	82000	-90.4975
82100	-95.4658	82100	-89.4557
82200	-113.133	82200	-90.4656
82300	-113.046	82300	-90.4367
82400	-98.4366	82400	-92.7155
82500	-112.935	82500	-94.7149
82600	-96.4276	82600	-90.5606
82700	-102.185	82700	-90.5636
82800	-107.036	82800	-90.0314
82900	-95.3349	82900	-94.0006
83000	-100.153	83000	-92.3609
83100	-99.9204	83100	-89.986
83200	-100.252	83200	-89.3531
83300	-103.975	83300	-89.651
83400	-99.1901	83400	-90.9507
83500	-108.111	83500	-91.679
83600	-97.5924	83600	-92.2785
83700	-101.891	83700	-91.9546
83800	-98.4753	83800	-90.264
83900	-95.8882	83900	-89.6331
84000	-105.922	84000	-92.6657
84100	-94.7347	84100	-92.3751
84200	-110.205	84200	-91.6027
84300	-97.0889	84300	-89.2813
84400	-98.3954	84400	-91.1121
84500	-99.0217	84500	-90.5481
84600	-96.798	84600	-93.3168
84700	-105.942	84700	-90.1373
84800	-93.2857	84800	-96.0931
84900	-103.6	84900	-91.6251
85000	-107.559	85000	-93.8894
85100	-101.721	85100	-87.2501
85200	-98.276	85200	-93.9114
85300	-95.2756	85300	-91.4023
85400	-100.831	85400	-89.7429
85500	-106.935	85500	-96.4806
85600	-98.0651	85600	-97.3945
85700	-96.4987	85700	-85.8821
85800	-102.029	85800	-90.6656
85900	-110.046	85900	-92.0229
86000	-98.1317	86000	-96.3277
86100	-92.4846	86100	-94.6284
86200	-95.2066	86200	-90.6017
86300	-97.1554	86300	-92.7835
86400	-98.3136	86400	-90.7657
86500	-94.1951	86500	-91.074
86600	-96.1916	86600	-97.9365
86700	-94.9069	86700	-93.2056
86800	-115.982	86800	-89.926
86900	-99.5426	86900	-90.9317
87000	-99.532	87000	-94.7493
87100	-95.0986	87100	-89.2169
87200	-100.501	87200	-92.7298
87300	-99.6577	87300	-102.974
87400	-92.1006	87400	-102.366
87500	-99.9514	87500	-95.6359
87600	-95.7841	87600	-91.6028
87700	-99.2508	87700	-90.4231
87800	-94.881	87800	-91.5928
87900	-104.956	87900	-91.5758
88000	-102.547	88000	-89.0165
88100	-103.107	88100	-91.1967
88200	-102.921	88200	-92.3335
88300	-110.448	88300	-88.8705
88400	-95.0683	88400	-91.6628
88500	-98.3409	88500	-93.0867
88600	-110.22	88600	-90.4256
88700	-103.01	88700	-101.849
88800	-110.322	88800	-92.2081
88900	-105.299	88900	-91.0164
89000	-97.0241	89000	-91.0247
89100	-108.882	89100	-92.9069
89200	-104.063	89200	-89.6531
89300	-101.005	89300	-96.8397
89400	-95.6986	89400	-100.133
89500	-101.141	89500	-89.0331
89600	-97.9591	89600	-89.8463
89700	-97.1973	89700	-92.758
89800	-99.8798	89800	-91.6906
89900	-101.151	89900	-90.8837
90000	-101.585	90000	-90.3454
90100	-99.9533	90100	-91.3108
90200	-97.7972	90200	-88.2214
90300	-108.157	90300	-90.154
90400	-98.7023	90400	-93.0154
90500	-102.119	90500	-96.056
90600	-99.499	90600	-100.966
90700	-107.418	90700	-92.9093
90800	-104.275	90800	-92.5712
90900	-107.727	90900	-89.2894
91000	-101.929	91000	-91.0671
91100	-94.7129	91100	-92.9001
91200	-100.175	91200	-91.984
91300	-95.789	91300	-91.1331
91400	-107.533	91400	-93.6173
91500	-101.922	91500	-90.2599
91600	-101.405	91600	-91.2357
91700	-105.369	91700	-92.4471
91800	-107.667	91800	-90.9203
91900	-102.452	91900	-103.734
92000	-92.4096	92000	-91.7593
92100	-98.8229	92100	-91.625
92200	-94.1266	92200	-99.6085
92300	-92.3184	92300	-98.9836
92400	-100.593	92400	-91.0573
92500	-110.548	92500	-89.2186
92600	-97.5978	92600	-95.2234
92700	-99.8914	92700	-89.2071
92800	-107.947	92800	-90.8546
92900	-93.5448	92900	-89.4979
93000	-96.9098	93000	-88.009
93100	-94.0708	93100	-90.7016
93200	-97.1162	93200	-91.2278
93300	-120.152	93300	-93.7566
93400	-102.329	93400	-89.7118
93500	-95.1062	93500	-89.1015
93600	-101.607	93600	-92.6292
93700	-96.3415	93700	-94.3301
93800	-94.8612	93800	-98.4241
93900	-97.5672	93900	-91.6787
94000	-103.657	94000	-94.9324
94100	-101.731	94100	-102.193
94200	-99.0756	94200	-95.5688
94300	-99.8444	94300	-93.5135
94400	-91.7052	94400	-94.7737
94500	-98.9254	94500	-87.3346
94600	-101.462	94600	-90.6401
94700	-100.956	94700	-94.9814
94800	-102.13	94800	-96.1896
94900	-95.9595	94900	-91.5124
95000	-112.33	95000	-94.2478
95100	-108.542	95100	-90.7782
95200	-100.284	95200	-94.5447
95300	-108.729	95300	-91.8645
95400	-97.3314	95400	-95.1475
95500	-101.387	95500	-90.2999
95600	-96.2314	95600	-93.8683
95700	-112.53	95700	-95.4616
95800	-98.4061	95800	-89.346
95900	-97.7058	95900	-91.9029
96000	-97.5528	96000	-101.078
96100	-99.9801	96100	-93.5482
96200	-98.4955	96200	-91.9935
96300	-113.936	96300	-104.141
96400	-102.879	96400	-94.5209
96500	-106.002	96500	-107.894
96600	-103.724	96600	-92.6594
96700	-100.272	96700	-96.9724
96800	-102.58	96800	-93.2252
96900	-104.105	96900	-90.175
97000	-99.4831	97000	-92.9602
97100	-114.643	97100	-89.9798
97200	-102.156	97200	-93.1694
97300	-107.296	97300	-92.9228
97400	-108.54	97400	-89.9119
97500	-107.15	97500	-92.1763
97600	-102.1	97600	-91.7062
97700	-93.9655	97700	-96.2419
97800	-103.815	97800	-95.0002
97900	-97.9241	97900	-90.2734
98000	-94.451	98000	-91.9931
98100	-112.791	98100	-93.6317
98200	-99.0653	98200	-94.9721
98300	-98.4368	98300	-92.1049
98400	-98.7105	98400	-92.9258
98500	-98.2244	98500	-94.4327
98600	-100.902	98600	-94.0896
98700	-109.762	98700	-92.0973
98800	-100.466	98800	-94.1249
98900	-95.9467	98900	-90.2151
99000	-104.779	99000	-91.2959
99100	-100.453	99100	-92.3902
99200	-105.552	99200	-92.7875
99300	-98.6673	99300	-90.5982
99400	-98.4164	99400	-92.3484
99500	-99.7617	99500	-92.6634
99600	-107.266	99600	-97.2531
99700	-100.158	99700	-90.9667
99800	-96.5486	99800	-89.5823
99900	-101.687	99900	-91.6112
100000	-96.9939	100000	-91.7687
100100	-101.231	100100	-92.9366
100200	-99.0399	100200	-94.6248
100300	-98.1875	100300	-88.5158
100400	-105.7	100400	-95.5494
100500	-102.267	100500	-96.7433
100600	-99.1945	100600	-95.2339
100700	-97.1201	100700	-90.9645
100800	-100.46	100800	-91.3676
100900	-100.264	100900	-90.0998
101000	-98.8559	101000	-91.4526
101100	-98.1149	101100	-91.5013
101200	-97.0347	101200	-92.0257
101300	-101.652	101300	-96.1904
101400	-109.001	101400	-95.3154
101500	-104.824	101500	-95.1902
101600	-108.515	101600	-93.0933
101700	-104.533	101700	-92.2659
101800	-104.52	101800	-89.7938
101900	-101.023	101900	-90.2954
102000	-111.291	102000	-94.7235
102100	-105.604	102100	-94.1484
102200	-105.825	102200	-95.7721
102300	-103.429	102300	-92.4685
102400	-103.472	102400	-90.2503
102500	-97.3841	102500	-90.7093
102600	-103.528	102600	-91.9867
102700	-98.5045	102700	-91.1467
102800	-105.834	102800	-97.5506
102900	-96.8486	102900	-90.9321
103000	-106.781	103000	-95.3504
103100	-102.775	103100	-90.0074
103200	-97.9915	103200	-92.2274
103300	-105.28	103300	-97.7753
103400	-106.024	103400	-98.9905
103500	-99.1752	103500	-97.7673
103600	-97.8976	103600	-92.245
103700	-101.82	103700	-91.7061
103800	-98.7243	103800	-92.5922
103900	-101.912	103900	-91.7978
104000	-101.948	104000	-94.4744
104100	-96.4546	104100	-91.1235
104200	-101.29	104200	-97.5745
104300	-96.0393	104300	-94.5123
104400	-108.194	104400	-91.1575
104500	-100.169	104500	-92.1202
104600	-98.0675	104600	-90.6781
104700	-95.2887	104700	-98.5316
104800	-108.682	104800	-95.8606
104900	-115.291	104900	-92.3657
105000	-101.04	105000	-99.6105
105100	-102.787	105100	-94.4744
105200	-99.4535	105200	-97.8867
105300	-102.387	105300	-91.9657
105400	-93.003	105400	-101.747
105500	-97.64	105500	-93.4519
105600	-99.2851	105600	-90.6857
105700	-100.057	105700	-91.2189
105800	-101.231	105800	-95.9839
105900	-101.473	105900	-99.3009
106000	-97.2697	106000	-89.8346
106100	-103.307	106100	-95.7929
106200	-101.598	106200	-92.0307
106300	-102.032	106300	-91.357
106400	-95.6292	106400	-98.9935
106500	-100.9	106500	-94.5153
106600	-108.25	106600	-94.5969
106700	-108.177	106700	-90.0415
106800	-99.0183	106800	-92.0374
106900	-99.7772	106900	-91.7359
107000	-99.1806	107000	-91.8523
107100	-97.5314	107100	-92.7759
107200	-94.7192	107200	-92.6826
107300	-100.422	107300	-93.8122
107400	-119.983	107400	-101.771
107500	-102.498	107500	-92.5581
107600	-107.023	107600	-100.372
107700	-97.1502	107700	-92.5018
107800	-99.1664	107800	-93.5091
107900	-118.959	107900	-93.5346
108000	-102.373	108000	-98.5397
108100	-99.845	108100	-91.271
108200	-104.406	108200	-93.1464
108300	-102.289	108300	-94.2685
108400	-98.9318	108400	-92.4814
108500	-103.301	108500	-90.7721
108600	-105.196	108600	-93.0808
108700	-96.1491	108700	-96.1847
108800	-99.7584	108800	-92.5386
108900	-102.634	108900	-95.1044
109000	-100.994	109000	-95.9541
109100	-105.263	109100	-92.3762
109200	-104.173	109200	-96.2316
109300	-101.84	109300	-95.7041
109400	-102.243	109400	-90.7809
109500	-94.2737	109500	-92.4251
109600	-101.042	109600	-95.3687
109700	-104.111	109700	-93.0391
109800	-97.4638	109800	-92.9869
109900	-98.9747	109900	-98.5484
110000	-106.488	110000	-93.6998
110100	-105.224	110100	-94.0301
110200	-105.714	110200	-93.0829
110300	-110.096	110300	-92.9496
110400	-100.22	110400	-96.6627
110500	-98.4393	110500	-98.8501
110600	-108.214	110600	-96.6481
110700	-97.1962	110700	-92.1104
110800	-96.9141	110800	-93.4614
110900	-98.0612	110900	-92.6468
111000	-99.5494	111000	-92.469
111100	-99.2812	111100	-93.6931
111200	-102.557	111200	-94.2125
111300	-97.888	111300	-95.3726
111400	-110.375	111400	-95.4693
111500	-121.733	111500	-101.578
111600	-95.3952	111600	-90.2947
111700	-101.26	111700	-98.3266
111800	-116.07	111800	-97.0605
111900	-104.27	111900	-97.219
112000	-110.251	112000	-95.4486
112100	-114.646	112100	-103.551
112200	-98.8998	112200	-98.2402
112300	-101.706	112300	-90.7224
112400	-103.779	112400	-94.3881
112500	-103.056	112500	-93.5324
112600	-100.061	112600	-97.7486
112700	-107.713	112700	-99.2335
112800	-102.066	112800	-93.2669
112900	-102.745	112900	-94.1081
113000	-104.469	113000	-101.254
113100	-96.1366	113100	-93.5593
113200	-106.678	113200	-91.329
113300	-99.4062	113300	-96.1101
113400	-109.914	113400	-93.7
113500	-101.537	113500	-92.9606
113600	-101.495	113600	-92.7857
113700	-101.668	113700	-98.6535
113800	-101.744	113800	-92.0381
113900	-96.9841	113900	-97.3008
114000	-102.261	114000	-94.5082
114100	-101.377	114100	-99.5239
114200	-104.202	114200	-96.8796
114300	-102.198	114300	-92.2265
114400	-97.4884	114400	-95.5889
114500	-100.529	114500	-92.6532
114600	-100.167	114600	-98.8979
114700	-97.7239	114700	-94.7884
114800	-103.537	114800	-93.869
114900	-101.526	114900	-101.373
115000	-94.9527	115000	-95.1017
115100	-98.2524	115100	-96.2263
115200	-96.6355	115200	-91.8108
115300	-96.6194	115300	-93.345
115400	-117.104	115400	-97.0374
115500	-95.3616	115500	-93.5743
115600	-98.5123	115600	-94.4851
115700	-102.149	115700	-93.8641
115800	-102.212	115800	-94.7486
115900	-98.2867	115900	-97.9827
116000	-104.61	116000	-93.3932
116100	-98.1754	116100	-93.5951
116200	-102.381	116200	-103.409
116300	-99.3308	116300	-96.8042
116400	-118.471	116400	-94.1686
116500	-103.778	116500	-95.717
116600	-94.5749	116600	-91.6344
116700	-97.8383	116700	-91.7932
116800	-102.431	116800	-95.4682
116900	-114.275	116900	-99.4105
117000	-110.007	117000	-96.1788
117100	-95.3344	117100	-95.0703
117200	-104.355	117200	-95.0696
117300	-104.02	117300	-94.4443
117400	-111.403	117400	-98.1843
117500	-108.194	117500	-94.3475
117600	-101.56	117600	-93.9374
117700	-105.031	117700	-102.449
117800	-98.9295	117800	-93.875
117900	-99.9805	117900	-92.9245
118000	-100.411	118000	-93.7555
118100	-98.0977	118100	-96.3041
118200	-99.1437	118200	-93.5946
118300	-100.502	118300	-95.0718
118400	-106.674	118400	-91.6752
118500	-99.4409	118500	-93.9535
118600	-105.627	118600	-92.2207
118700	-105.566	118700	-93.846
118800	-103.036	118800	-92.1433
118900	-103.45	118900	-93.3437
119000	-97.6018	119000	-97.2031
119100	-110.051	119100	-93.4174
119200	-106.842	119200	-96.2852
119300	-105.132	119300	-94.811
119400	-105.926	119400	-96.9874
119500	-105.25	119500	-96.299
119600	-106.591	119600	-95.5535
119700	-107.062	119700	-98.3212
119800	-100.271	119800	-96.2351
119900	-100.827	119900	-93.6679
120000	-103.819	120000	-93.0253
120100	-102.132	120100	-91.8588
120200	-99.9984	120200	-101.014
120300	-98.8443	120300	-93.518
120400	-97.868	120400	-92.4205
120500	-102.91	120500	-96.504
120600	-96.8989	120600	-90.5837
120700	-114.144	120700	-94.2209
120800	-98.7813	120800	-92.9989
120900	-107.953	120900	-92.3919
121000	-100.725	121000	-91.7848
121100	-99.0556	121100	-95.1862
121200	-100.959	121200	-96.8535
121300	-104.872	121300	-98.4193
121400	-94.9281	121400	-91.8128
121500	-102.446	121500	-94.4684
121600	-105.626	121600	-94.5859
121700	-98.5243	121700	-92.9621
121800	-99.4877	121800	-93.1358
121900	-104.848	121900	-92.4686
122000	-102.744	122000	-92.8001
122100	-102.557	122100	-95.4978
122200	-105.78	122200	-92.6794
122300	-105.253	122300	-96.9968
122400	-100.193	122400	-98.3669
122500	-95.4708	122500	-97.3832
122600	-111.749	122600	-93.1501
122700	-112.798	122700	-96.9613
122800	-101.533	122800	-92.7894
122900	-101.987	122900	-95.2379
123000	-104.532	123000	-94.2451
123100	-103.529	123100	-92.264
123200	-98.8907	123200	-92.4107
123300	-119.118	123300	-94.7289
123400	-110.75	123400	-97.7814
123500	-106.702	123500	-95.1402
123600	-103.623	123600	-91.2231
123700	-101.844	123700	-95.6207
123800	-105.137	123800	-97.8055
123900	-101.903	123900	-97.2117
124000	-105.86	124000	-96.2866
124100	-110.468	124100	-97.1616
124200	-105.079	124200	-93.9727
124300	-98.0217	124300	-96.3259
124400	-112.133	124400	-93.4353
124500	-97.7495	124500	-95.6815
124600	-100.253	124600	-93.4695
124700	-108.815	124700	-93.278
124800	-100.088	124800	-97.5808
124900	-101.678	124900	-95.2769
125000	-104.874	125000	-96.1541
125100	-104.753	125100	-99.5885
125200	-107.766	125200	-93.5403
125300	-101.053	125300	-98.0727
125400	-106.783	125400	-94.7028
125500	-104.338	125500	-97.789
125600	-101.929	125600	-94.016
125700	-117.998	125700	-92.8591
125800	-106.529	125800	-93.1216
125900	-107.125	125900	-94.2517
126000	-125.117	126000	-93.4898
126100	-108.247	126100	-99.0561
126200	-99.4088	126200	-100.245
126300	-118.214	126300	-96.3896
126400	-100.949	126400	-100.364
126500	-107.266	126500	-93.8551
126600	-105.406	126600	-96.5464
126700	-107.523	126700	-94.6044
126800	-109.902	126800	-94.0519
126900	-104.563	126900	-95.178
127000	-103.485	127000	-94.9631
127100	-99.2174	127100	-94.8314
127200	-99.9505	127200	-97.0595
127300	-104.257	127300	-98.0673
127400	-120.826	127400	-95.359
127500	-103.349	127500	-94.5789
127600	-100.242	127600	-94.9661
127700	-102.408	127700	-90.5257
127800	-105.195	127800	-93.0743
127900	-104.749	127900	-93.3773
128000	-103.832	128000	-93.7744
128100	-99.1722	128100	-92.5902
128200	-96.1901	128200	-95.2008
128300	-103.153	128300	-98.5842
128400	-101.063	128400	-94.0802
128500	-100.345	128500	-95.5619
128600	-98.8415	128600	-97.1679
128700	-103.417	128700	-92.6646
128800	-98.7508	128800	-96.0147
128900	-101.655	128900	-98.4187
129000	-97.2087	129000	-95.1892
129100	-104.173	129100	-92.9086
129200	-95.0209	129200	-96.475
129300	-108.271	129300	-90.6942
129400	-107.254	129400	-95.6883
129500	-104.294	129500	-97.515
129600	-103.073	129600	-95.9938
129700	-109.924	129700	-92.856
129800	-98.6428	129800	-95.2342
129900	-111.234	129900	-92.3379
130000	-104.218	130000	-94.2383
130100	-102.397	130100	-97.7153
130200	-107.577	130200	-93.0827
130300	-97.9956	130300	-95.2109
130400	-109.019	130400	-96.6996
130500	-98.7107	130500	-96.1522
130600	-105.324	130600	-92.8402
130700	-109.178	130700	-97.5054
130800	-99.0017	130800	-93.0622
130900	-106.939	130900	-96.0557
131000	-97.6441	131000	-97.4941
131100	-106.416	131100	-94.0197
131200	-121.514	131200	-96.6884
131300	-106.773	131300	-93.156
131400	-100.755	131400	-93.7456
131500	-100.161	131500	-102.23
131600	-106.953	131600	-95.0756
131700	-103.009	131700	-96.9891
131800	-101.671	131800	-98.3931
131900	-115.076	131900	-99.2712
132000	-106.86	132000	-105.236
132100	-104.19	132100	-94.9392
132200	-103.633	132200	-95.4416
132300	-101.043	132300	-96.9688
132400	-107.646	132400	-100.604
132500	-102.959	132500	-99.6177
132600	-113.099	132600	-95.2724
132700	-108.354	132700	-95.0982
132800	-106.879	132800	-96.5525
132900	-102.422	132900	-97.1022
133000	-103.811	133000	-99.0644
133100	-100.764	133100	-93.2959
133200	-101.465	133200	-102.076
133300	-106.159	133300	-93.9204
133400	-102.902	133400	-100.795
133500	-130.907	133500	-91.6642
133600	-103.276	133600	-93.2887
133700	-107.057	133700	-95.4421
133800	-103.017	133800	-95.9735
133900	-105.948	133900	-97.6868
134000	-101.551	134000	-98.7428
134100	-99.0431	134100	-98.4073
134200	-102.311	134200	-99.9514
134300	-104.831	134300	-96.0279
134400	-97.156	134400	-99.1889
134500	-105.53	134500	-99.2157
134600	-111.881	134600	-98.5145
134700	-105.955	134700	-93.4505
134800	-116.566	134800	-94.7169
134900	-103.89	134900	-95.0724
135000	-104.609	135000	-93.9531
135100	-113.961	135100	-99.9618
135200	-106.371	135200	-100.066
135300	-101.348	135300	-96.8053
135400	-101.612	135400	-96.9217
135500	-99.177	135500	-110.815
135600	-109.304	135600	-101.65
135700	-101.665	135700	-93.3917
135800	-101.489	135800	-95.8393
135900	-104.05	135900	-101.796
136000	-112.591	136000	-98.2682
136100	-97.7579	136100	-95.3576
136200	-104.237	136200	-97.3328
136300	-101.069	136300	-97.9974
136400	-112.284	136400	-98.3047
136500	-112.699	136500	-91.4621
136600	-98.0879	136600	-95.7383
136700	-102.527	136700	-92.3049
136800	-96.7585	136800	-95.3686
136900	-103.551	136900	-93.7264
137000	-106.448	137000	-92.4006
137100	-106.163	137100	-95.4933
137200	-111.956	137200	-92.8643
137300	-104.936	137300	-93.9882
137400	-99.1934	137400	-95.5713
137500	-120.284	137500	-95.7469
137600	-105.661	137600	-95.1377
137700	-101.635	137700	-95.0236
137800	-110.76	137800	-98.1947
137900	-108.884	137900	-96.2293
138000	-101.279	138000	-96.4744
138100	-98.6088	138100	-93.5318
138200	-105.285	138200	-93.6741
138300	-104.275	138300	-95.1255
138400	-107.161	138400	-96.026
138500	-100.983	138500	-98.8657
138600	-107.063	138600	-94.9917
138700	-103.977	138700	-98.3464
138800	-107.879	138800	-93.4182
138900	-100.704	138900	-97.12
139000	-102.284	139000	-99.0325
139100	-107.222	139100	-97.637
139200	-109.915	139200	-93.7316
139300	-104.999	139300	-91.6308
139400	-112.895	139400	-93.234
139500	-110.252	139500	-98.3446
139600	-106.993	139600	-96.349
139700	-120.407	139700	-93.0143
139800	-103.066	139800	-97.55
139900	-98.0432	139900	-102.472
140000	-111.653	140000	-97.7895
140100	-100.972	140100	-97.6401
140200	-101.494	140200	-96.9425
140300	-116.466	140300	-95.0252
140400	-105.305	140400	-96.4397
140500	-104.329	140500	-97.326
140600	-110.175	140600	-95.9793
140700	-105.497	140700	-97.347
140800	-106.279	140800	-93.0248
140900	-103.806	140900	-102.702
141000	-97.7026	141000	-95.6979
141100	-99.0804	141100	-97.2274
141200	-101.275	141200	-97.5537
141300	-103.426	141300	-93.7389
141400	-108.304	141400	-96.2743
141500	-108.504	141500	-96.9987
141600	-116.091	141600	-98.8659
141700	-107.981	141700	-104.401
141800	-105.055	141800	-98.0873
141900	-109.621	141900	-92.4726
142000	-107.297	142000	-97.1443
142100	-99.6703	142100	-94.1749
142200	-103.449	142200	-96.6583
142300	-106.06	142300	-95.6887
142400	-104.866	142400	-96.4351
142500	-114.335	142500	-95.4771
142600	-112.228	142600	-96.7202
142700	-108.052	142700	-95.1003
142800	-103.23	142800	-94.6585
142900	-103.001	142900	-95.788
143000	-104.326	143000	-93.9023
143100	-119.957	143100	-95.938
143200	-107.056	143200	-97.1151
143300	-111.749	143300	-96.3325
143400	-99.7124	143400	-91.3982
143500	-102.339	143500	-98.3167
143600	-106.993	143600	-93.0619
143700	-100.255	143700	-101.037
143800	-103.115	143800	-95.221
143900	-107.647	143900	-94.7392
144000	-106.433	144000	-97.0056
144100	-100.326	144100	-96.7881
144200	-103.08	144200	-100.926
144300	-107.417	144300	-93.7339
144400	-100.43	144400	-103.288
144500	-102.3	144500	-94.3798
144600	-101.668	144600	-94.1166
144700	-104.41	144700	-92.493
144800	-107.669	144800	-98.8989
144900	-99.0557	144900	-92.6815
145000	-103.22	145000	-96.2781
145100	-98.5356	145100	-94.8063
145200	-131.725	145200	-95.8352
145300	-103.049	145300	-94.0506
145400	-109.657	145400	-93.7626
145500	-104.122	145500	-95.6199
145600	-108.559	145600	-94.2377
145700	-100.95	145700	-96.621
145800	-108.46	145800	-93.9982
145900	-101.043	145900	-96.9924
146000	-106.919	146000	-91.1513
146100	-103.613	146100	-99.4694
146200	-112.455	146200	-93.8385
146300	-100.925	146300	-95.7962
146400	-104.202	146400	-97.3879
146500	-106.856	146500	-114.963
146600	-99.7558	146600	-101.174
146700	-103.811	146700	-101.639
146800	-104.201	146800	-96.1649
146900	-104.686	146900	-92.9904
147000	-106.534	147000	-106.552
147100	-101.887	147100	-96.5539
147200	-106.883	147200	-99.6819
147300	-105.672	147300	-102.721
147400	-99.7698	147400	-102.93
147500	-103.261	147500	-99.9299
147600	-104.305	147600	-93.3085
147700	-101.515	147700	-98.4052
147800	-97.9848	147800	-95.2988
147900	-98.4377	147900	-96.6619
148000	-112.619	148000	-101.371
148100	-102.704	148100	-93.7362
148200	-112.737	148200	-94.0316
148300	-112.478	148300	-96.1747
148400	-103.311	148400	-91.7011
148500	-111.723	148500	-101.44
148600	-101.241	148600	-94.9287
148700	-97.7692	148700	-101.386
148800	-104.619	148800	-95.9493
148900	-96.5707	148900	-94.9738
149000	-102.487	149000	-101
149100	-107.365	149100	-95.6081
149200	-109.27	149200	-104.849
149300	-102.395	149300	-95.2493
149400	-112.056	149400	-94.7737
149500	-100.455	149500	-100.82
149600	-101.558	149600	-98.377
149700	-103.675	149700	-95.8003
149800	-110.303	149800	-97.6044
149900	-109.271	149900	-96.4225
150000	-131.567	150000	-104.511
150100	-120.243	150100	-100.001
150200	-101.979	150200	-94.6792
150300	-102.426	150300	-98.6697
150400	-101.632	150400	-93.2675
150500	-100.175	150500	-96.7195
150600	-103.067	150600	-96.3204
150700	-103.95	150700	-101.262
150800	-116.811	150800	-99.1369
150900	-106.919	150900	-97.0007
151000	-114.122	151000	-95.8987
151100	-106.716	151100	-95.4241
151200	-103.072	151200	-98.392
151300	-103.659	151300	-94.309
151400	-114.588	151400	-94.2025
151500	-105.164	151500	-97.7428
151600	-100.257	151600	-93.8779
151700	-103.178	151700	-94.7605
151800	-104.707	151800	-103.831
151900	-103.351	151900	-100.358
152000	-105.547	152000	-96.0557
152100	-111.884	152100	-97.2424
152200	-98.2597	152200	-98.5325
152300	-103.452	152300	-94.2782
152400	-103.95	152400	-93.612
152500	-113.209	152500	-95.2985
152600	-107.495	152600	-98.9089
152700	-105.64	152700	-98.5419
152800	-100.177	152800	-99.169
152900	-97.4393	152900	-90.1153
153000	-111.847	153000	-102.779
153100	-108.079	153100	-95.9517
153200	-107.757	153200	-99.2946
153300	-109.374	153300	-96.2877
153400	-106.331	153400	-95.3611
153500	-101.234	153500	-93.7477
153600	-108.025	153600	-96.0632
153700	-102.326	153700	-94.4308
153800	-107.761	153800	-95.2102
153900	-106.792	153900	-94.2346
154000	-102.565	154000	-99.4702
154100	-103.098	154100	-99.6426
154200	-107.395	154200	-97.3865
154300	-100.388	154300	-94.4675
154400	-114.795	154400	-100.839
154500	-104.039	154500	-103.674
154600	-103.427	154600	-109.122
154700	-102.997	154700	-97.0824
154800	-99.4095	154800	-95.3769
154900	-97.5226	154900	-97.8229
155000	-106.546	155000	-97.7926
155100	-99.4041	155100	-101.75
155200	-100.107	155200	-94.0493
155300	-107.872	155300	-96.4343
155400	-103.863	155400	-94.489
155500	-100.803	155500	-103.024
155600	-108.61	155600	-100.977
155700	-110.012	155700	-94.9382
155800	-106.841	155800	-98.0244
155900	-112.516	155900	-95.5672
156000	-101.911	156000	-99.9452
156100	-99.1611	156100	-96.5382
156200	-116.21	156200	-99.9872
156300	-105.799	156300	-97.5121
156400	-98.9004	156400	-94.4581
156500	-124.983	156500	-94.3603
156600	-108.341	156600	-101.995
156700	-103.824	156700	-94.6647
156800	-100.02	156800	-91.6659
156900	-100.225	156900	-96.9133
157000	-105.157	157000	-93.5384
157100	-108.995	157100	-97.9838
157200	-109.961	157200	-100.016
157300	-100.812	157300	-99.7051
157400	-106.03	157400	-99.1242
157500	-108.291	157500	-98.6164
157600	-110.953	157600	-101.982
157700	-111.397	157700	-93.0529
157800	-101.008	157800	-98.1481
157900	-114.054	157900	-96.9864
158000	-110.621	158000	-95.9992
158100	-102.737	158100	-98.8456
158200	-99.0481	158200	-93.6307
158300	-105.15	158300	-93.1292
158400	-107.335	158400	-96.3418
158500	-107.263	158500	-102.759
158600	-110.357	158600	-97.3524
158700	-109.609	158700	-93.2468
158800	-106.633	158800	-95.2839
158900	-107.418	158900	-96.6355
159000	-102.255	159000	-98.8679
159100	-105.944	159100	-102.033
159200	-95.7361	159200	-95.5212
159300	-108.311	159300	-94.478
159400	-102.431	159400	-97.162
159500	-114.04	159500	-94.2384
159600	-99.9099	159600	-92.5772
159700	-111.891	159700	-96.8524
159800	-100.228	159800	-96.1867
159900	-116.73	159900	-96.4919
160000	-109.27	160000	-97.2731
160100	-107.615	160100	-96.4308
160200	-111.637	160200	-93.1306
160300	-101.617	160300	-97.1714
160400	-107.785	160400	-95.0985
160500	-114.114	160500	-101.802
160600	-110.375	160600	-99.7762
160700	-104.256	160700	-98.3725
160800	-101.005	160800	-95.5535
160900	-104.109	160900	-94.6516
161000	-103.908	161000	-99.979
161100	-108.632	161100	-94.5967
161200	-106.059	161200	-96.8745
161300	-106.182	161300	-98.91
161400	-104.534	161400	-93.4621
161500	-115.309	161500	-96.5458
161600	-103.072	161600	-99.4449
161700	-113.905	161700	-93.8366
161800	-103.151	161800	-92.5401
161900	-102.832	161900	-93.9816
162000	-100.009	162000	-96.5879
162100	-105.274	162100	-102.043
162200	-100.554	162200	-98.6024
162300	-103.153	162300	-97.175
162400	-100.624	162400	-100.441
162500	-99.0821	162500	-98.0594
162600	-115.973	162600	-100.847
162700	-103.403	162700	-96.9934
162800	-112.573	162800	-94.8445
162900	-102.232	162900	-97.0645
163000	-115.174	163000	-105.34
163100	-105.311	163100	-93.4746
163200	-98.7883	163200	-99.2277
163300	-102.472	163300	-101.545
163400	-99.089	163400	-98.551
163500	-98.022	163500	-95.0052
163600	-97.3877	163600	-94.6331
163700	-107.337	163700	-93.7894
163800	-100.17	163800	-111.649
163900	-105.538	163900	-100.341
164000	-109.665	164000	-96.9184
164100	-102.947	164100	-96.4571
164200	-103.208	164200	-97.226
164300	-102.212	164300	-101.301
164400	-103.81	164400	-94.4909
164500	-102.457	164500	-95.8753
164600	-101.916	164600	-93.301
164700	-105.124	164700	-100.975
164800	-101.464	164800	-98.5739
164900	-102.636	164900	-90.8236
165000	-102.366	165000	-96.4448
165100	-109.05	165100	-96.9688
165200	-105.448	165200	-96.62
165300	-101.718	165300	-102.378
165400	-109.658	165400	-94.8575
165500	-110.116	165500	-94.4885
165600	-105.783	165600	-107.059
165700	-103.37	165700	-98.1991
165800	-109.398	165800	-97.8604
165900	-109.134	165900	-99.3846
166000	-105.614	166000	-97.6718
166100	-101.623	166100	-96.4854
166200	-111.644	166200	-96.6819
166300	-103.234	166300	-94.2507
166400	-115.908	166400	-97.1972
166500	-100.635	166500	-97.6797
166600	-103.766	166600	-104.119
166700	-100.609	166700	-98.5078
166800	-105.227	166800	-100.312
166900	-102.036	166900	-103.48
167000	-100.649	167000	-98.5067
167100	-107.264	167100	-96.8003
167200	-104.065	167200	-95.038
167300	-105.663	167300	-98.506
167400	-105.979	167400	-95.9997
167500	-97.1378	167500	-96.4245
167600	-98.4756	167600	-94.6608
167700	-102.546	167700	-93.1508
167800	-107.491	167800	-96.4903
167900	-102.711	167900	-93.9047
168000	-105.765	168000	-95.8866
168100	-103.103	168100	-98.7383
168200	-103.095	168200	-101.853
168300	-117.426	168300	-94.5077
168400	-121.782	168400	-97.2274
168500	-105.219	168500	-96.9253
168600	-108.892	168600	-104.767
168700	-100.24	168700	-96.1823
168800	-101.484	168800	-95.85
168900	-121.883	168900	-105.362
169000	-107.975	169000	-93.2832
169100	-107.66	169100	-102.32
169200	-98.4006	169200	-102.52
169300	-109.005	169300	-93.2025
169400	-102.306	169400	-104.105
169500	-101.491	169500	-105.369
169600	-109.974	169600	-94.2091
169700	-109.151	169700	-93.6483
169800	-114.251	169800	-97.0457
169900	-114.738	169900	-103.725
170000	-107.007	170000	-97.7148
170100	-103.667	170100	-96.8356
170200	-104.248	170200	-95.8306
170300	-103.437	170300	-94.7815
170400	-116.131	170400	-101.51
170500	-105.709	170500	-95.9261
170600	-102.405	170600	-97.535
170700	-104.86	170700	-100.889
170800	-107.987	170800	-94.9047
170900	-102.287	170900	-105.429
171000	-102.884	171000	-95.7367
171100	-105.126	171100	-96.6499
171200	-99.6737	171200	-99.2392
171300	-106.009	171300	-101.975
171400	-105.927	171400	-100.301
171500	-99.1463	171500	-92.5367
171600	-104.31	171600	-100.032
171700	-108.001	171700	-92.4695
171800	-100.919	171800	-98.4279
171900	-105.866	171900	-99.3926
172000	-104.865	172000	-99.2838
172100	-105.923	172100	-103.605
172200	-108.331	172200	-96.2546
172300	-111.326	172300	-95.4028
172400	-105.462	172400	-94.4568
172500	-104.347	172500	-106.232
172600	-104.029	172600	-100.352
172700	-106.721	172700	-95.0906
172800	-106.355	172800	-94.3684
172900	-107.666	172900	-92.5173
173000	-104.199	173000	-98.9752
173100	-108.421	173100	-98.2871
173200	-100.348	173200	-96.9983
173300	-105.516	173300	-96.9088
173400	-98.2078	173400	-99.1347
173500	-99.1162	173500	-101.825
173600	-112.085	173600	-97.4431
173700	-97.187	173700	-101.165
173800	-102.436	173800	-96.8092
173900	-106.668	173900	-95.1178
174000	-109.012	174000	-93.9889
174100	-97.5836	174100	-96.1834
174200	-113.878	174200	-100.654
174300	-100.441	174300	-98.6351
174400	-106.288	174400	-101.526
174500	-103.353	174500	-98.1741
174600	-114.021	174600	-99.9869
174700	-103.604	174700	-94.2958
174800	-108.75	174800	-98.4542
174900	-101.85	174900	-98.8646
175000	-110.088	175000	-94.7135
175100	-108.369	175100	-95.0129
175200	-109.432	175200	-100.894
175300	-108.334	175300	-96.5939
175400	-99.7448	175400	-93.0403
175500	-107.37	175500	-96.7163
175600	-104.561	175600	-95.9405
175700	-111.39	175700	-98.6736
175800	-103.385	175800	-99.5104
175900	-101.953	175900	-97.5383
176000	-109.559	176000	-92.492
176100	-102.274	176100	-97.1497
176200	-116.422	176200	-97.1862
176300	-109.208	176300	-98.3884
176400	-108.256	176400	-96.9101
176500	-106.402	176500	-95.4836
176600	-109.454	176600	-97.8908
176700	-97.8645	176700	-99.7611
176800	-104.082	176800	-96.666
176900	-106.052	176900	-96.0347
177000	-99.0376	177000	-97.056
177100	-97.302	177100	-95.856
177200	-101.547	177200	-96.1902
177300	-104.798	177300	-98.8552
177400	-104.274	177400	-103.723
177500	-107.625	177500	-94.2034
177600	-102.823	177600	-98.2242
177700	-102.542	177700	-96.5325
177800	-108.154	177800	-97.4206
177900	-105.53	177900	-102.542
178000	-112.926	178000	-99.6362
178100	-107.076	178100	-98.6969
178200	-107.792	178200	-97.7617
178300	-108.157	178300	-93.2753
178400	-98.4994	178400	-98.8926
178500	-111.961	178500	-106.746
178600	-100.161	178600	-96.0417
178700	-105.831	178700	-93.9289
178800	-115.897	178800	-95.145
178900	-106.19	178900	-93.9206
179000	-103.175	179000	-97.0455
179100	-118.667	179100	-98.9355
179200	-115.774	179200	-95.1856
179300	-110.419	179300	-108.356
179400	-126.361	179400	-100.567
179500	-105.332	179500	-97.8452
179600	-109.182	179600	-99.7874
179700	-112.424	179700	-94.6776
179800	-111.355	179800	-94.5554
179900	-111.245	179900	-97.5326
180000	-112.614	180000	-97.6389
180100	-106.197	180100	-100.281
180200	-107.654	180200	-96.6637
180300	-112.366	180300	-97.9802
180400	-101.857	180400	-101.131
180500	-104.482	180500	-95.5122
180600	-106.714	180600	-103.413
180700	-108.173	180700	-100.17
180800	-112.197	180800	-101.414
180900	-105.879	180900	-99.2662
181000	-102.43	181000	-96.7709
181100	-115.367	181100	-95.5823
181200	-104.123	181200	-105.429
181300	-105.538	181300	-96.1085
181400	-102.187	181400	-107.462
181500	-100.712	181500	-95.7104
181600	-107.393	181600	-92.7394
181700	-102.332	181700	-97.1898
181800	-111.789	181800	-94.7168
181900	-107.326	181900	-104.856
182000	-105.342	182000	-96.2869
182100	-103.482	182100	-108.474
182200	-104.38	182200	-93.0896
182300	-106.227	182300	-95.8041
182400	-109.355	182400	-100.067
182500	-104.827	182500	-98.9724
182600	-112.548	182600	-98.9035
182700	-108.864	182700	-100.177
182800	-108.969	182800	-104.801
182900	-102.028	182900	-97.6483
183000	-107.576	183000	-96.7517
183100	-105.107	183100	-100.846
183200	-110.7	183200	-103.757
183300	-103.662	183300	-95.665
183400	-103.989	183400	-98.8488
183500	-110.704	183500	-92.9967
183600	-109.658	183600	-100.662
183700	-112.758	183700	-95.6815
183800	-108.023	183800	-95.9667
183900	-109.846	183900	-102.351
184000	-99.641	184000	-100.867
184100	-104.218	184100	-94.7455
184200	-96.0752	184200	-101.058
184300	-115.151	184300	-100.473
184400	-103.991	184400	-97.6877
184500	-98.8592	184500	-98.2025
184600	-101.454	184600	-100.457
184700	-102.49	184700	-93.3447
184800	-112.578	184800	-114.565
184900	-104.472	184900	-101.171
185000	-105.595	185000	-101.21
185100	-102.395	185100	-99.4545
185200	-108.206	185200	-99.1129
185300	-117.696	185300	-94.3446
185400	-106.301	185400	-100.233
185500	-100.36	185500	-99.7532
185600	-108.311	185600	-108.652
185700	-108.897	185700	-100.014
185800	-104.479	185800	-99.3367
185900	-101.558	185900	-103.804
186000	-100.991	186000	-95.3549
186100	-103.884	186100	-95.2581
186200	-101.438	186200	-95.883
186300	-104.086	186300	-97.0124
186400	-112.31	186400	-100.738
186500	-110.845	186500	-96.7378
186600	-105.542	186600	-93.1903
186700	-116.699	186700	-114.598
186800	-115.87	186800	-99.2276
186900	-100.358	186900	-101.371
187000	-110.394	187000	-95.6491
187100	-99.9483	187100	-95.0105
187200	-109.308	187200	-100.369
187300	-105.99	187300	-97.5913
187400	-112.256	187400	-96.6724
187500	-101.344	187500	-98.5286
187600	-101.604	187600	-98.6075
187700	-110.788	187700	-97.4199
187800	-105.831	187800	-98.9985
187900	-102.719	187900	-100.194
188000	-109.689	188000	-96.6228
188100	-100.584	188100	-97.3578
188200	-114.593	188200	-98.1935
188300	-109.485	188300	-99.3771
188400	-102.312	188400	-95.7323
188500	-104.391	188500	-97.1115
188600	-125.307	188600	-100.168
188700	-107.221	188700	-97.4385
188800	-108.319	188800	-94.3257
188900	-107.999	188900	-94.7135
189000	-101.89	189000	-96.3537
189100	-104.186	189100	-97.9476
189200	-100.631	189200	-96.7959
189300	-100.079	189300	-96.0556
189400	-107.173	189400	-110.953
189500	-110.763	189500	-105.423
189600	-107.778	189600	-93.9325
189700	-105.502	189700	-101.505
189800	-101.397	189800	-102.562
189900	-114.618	189900	-101.842
190000	-107.228	190000	-99.9994
190100	-103.166	190100	-98.6797
190200	-110.602	190200	-100.537
190300	-100.311	190300	-99.664
190400	-109.577	190400	-109.569
190500	-104.561	190500	-101.493
190600	-106.659	190600	-97.4611
190700	-123.018	190700	-97.9014
190800	-108.314	190800	-97.3047
190900	-104.301	190900	-113.781
191000	-102.621	191000	-98.9083
191100	-106.813	191100	-97.7125
191200	-104.547	191200	-98.5471
191300	-104.078	191300	-97.2182
191400	-101.322	191400	-97.165
191500	-131.687	191500	-101.875
191600	-101.973	191600	-94.279
191700	-101.417	191700	-96.5205
191800	-117.036	191800	-95.0778
191900	-114.854	191900	-101.792
192000	-100.714	192000	-102.519
192100	-109.491	192100	-103.086
192200	-108.696	192200	-100.056
192300	-107.786	192300	-93.818
192400	-107.527	192400	-98.1535
192500	-106.321	192500	-95.6556
192600	-104.553	192600	-101.165
192700	-104.871	192700	-98.0517
192800	-105.998	192800	-103.346
192900	-104.352	192900	-100.438
193000	-105.102	193000	-95.7426
193100	-107.294	193100	-99.1865
193200	-101.331	193200	-97.1432
193300	-103.534	193300	-96.6071
193400	-114.825	193400	-98.1636
193500	-111.701	193500	-99.2121
193600	-102.174	193600	-97.8182
193700	-98.6715	193700	-97.2135
193800	-101.764	193800	-99.5024
193900	-113.518	193900	-96.2097
194000	-131.065	194000	-98.4743
194100	-109.171	194100	-102.297
194200	-104.966	194200	-103.964
194300	-106.78	194300	-98.0981
194400	-102.919	194400	-94.4678
194500	-105.347	194500	-97.9407
194600	-114.008	194600	-100.658
194700	-103.002	194700	-99.2161
194800	-104.567	194800	-98.4513
194900	-103.716	194900	-96.8261
195000	-104.404	195000	-95.9376
195100	-110.239	195100	-96.8556
195200	-103.86	195200	-106.197
195300	-105.825	195300	-107.215
195400	-115.192	195400	-93.9972
195500	-102.076	195500	-96.8453
195600	-104.658	195600	-92.4971
195700	-105.887	195700	-98.2823
195800	-106.262	195800	-101.195
195900	-104.763	195900	-104.917
196000	-101.199	196000	-101.95
196100	-115.485	196100	-99.1605
196200	-117.507	196200	-91.111
196300	-106.026	196300	-97.0394
196400	-103.649	196400	-99.7258
196500	-113.284	196500	-104.626
196600	-111.018	196600	-97.5415
196700	-103.906	196700	-97.2042
196800	-100.589	196800	-99.3179
196900	-103.852	196900	-97.9342
197000	-110.23	197000	-99.6134
197100	-109.749	197100	-104.324
197200	-103.44	197200	-96.8046
197300	-118.862	197300	-118.776
197400	-104.708	197400	-100.316
197500	-101.87	197500	-97.9462
197600	-98.5255	197600	-94.554
197700	-106.397	197700	-94.5264
197800	-111.202	197800	-98.8301
197900	-102.545	197900	-91.9036
198000	-100.473	198000	-96.0138
198100	-103.817	198100	-94.8767
198200	-113.292	198200	-95.9232
198300	-118.57	198300	-108.376
198400	-112.53	198400	-100.09
198500	-104.823	198500	-100.289
198600	-107.802	198600	-109.941
198700	-103.931	198700	-101.796
198800	-109.49	198800	-101.266
198900	-101.375	198900	-98.5313
199000	-114.224	199000	-97.2436
199100	-107.339	199100	-98.4244
199200	-104.714	199200	-96.9754
199300	-109.75	199300	-96.4407
199400	-102.682	199400	-94.2126
199500	-102.99	199500	-102.69
199600	-107.301	199600	-99.3987
199700	-102.014	199700	-102.59
[truncated: 198,002+ more rows]
