# Supplementary material for: Improved demodulated phase signal resolution for carrier signals with small modulation index by clipping and synchronous sampling for heterodyne interferometers
Source: Sci Rep. 2023 May 26;13:8570. doi: 10.1038/s41598-023-35000-2 (PMC10220044; doi:10.1038/s41598-023-35000-2)
Supplement: Supplementary file 5 — Supplementary Information 5. [file 41598_2023_35000_MOESM5_ESM.xlsx]

## Sheet: Supplementary table S2
Supplementary table S2: Raw data for the power spectrum of the demodulated phase of the clipped and reference signal when q=1 (Figure 5b)
Reference_x	Reference_y	Clipped_x	Clipped_y
0	0.530419	0	-30.1733
100	-36.5419	100	-30.2101
200	-37.5778	200	-41.1831
300	-41.5035	300	-42.5387
400	-40.8336	400	-49.1823
500	-49.7867	500	-52.91
600	-50.286	600	-52.2705
700	-53.9573	700	-63.6424
800	-51.8962	800	-63.1954
900	-53.6054	900	-66.5172
1000	-57.2756	1000	-62.3555
1100	-56.2984	1100	-62.539
1200	-55.2424	1200	-59.2331
1300	-59.076	1300	-61.6182
1400	-60.0301	1400	-62.504
1500	-63.2878	1500	-79.2033
1600	-60.361	1600	-67.1702
1700	-58.8369	1700	-74.805
1800	-63.704	1800	-68.6411
1900	-62.0914	1900	-70.633
2000	-63.031	2000	-68.0154
2100	-62.4805	2100	-69.7926
2200	-63.7273	2200	-81.5091
2300	-66.5798	2300	-75.9154
2400	-63.9541	2400	-77.9679
2500	-64.9042	2500	-71.8125
2600	-63.9367	2600	-67.9387
2700	-65.2042	2700	-66.3798
2800	-65.2842	2800	-69.4952
2900	-67.3821	2900	-71.5545
3000	-67.3373	3000	-71.9427
3100	-69.2379	3100	-75.8778
3200	-68.1296	3200	-76.5472
3300	-68.0707	3300	-76.3312
3400	-69.4969	3400	-75.2418
3500	-67.4809	3500	-74.7689
3600	-66.2205	3600	-75.5048
3700	-69.2039	3700	-71.8469
3800	-67.712	3800	-72.075
3900	-69.6266	3900	-73.7489
4000	-68.7679	4000	-70.4369
4100	-71.6622	4100	-80.4462
4200	-70.2777	4200	-75.9657
4300	-69.1532	4300	-76.5786
4400	-70.1343	4400	-76.2931
4500	-69.7921	4500	-82.7589
4600	-71.6047	4600	-75.4369
4700	-69.9944	4700	-81.7
4800	-70.2413	4800	-77.8231
4900	-71.281	4900	-82.9821
5000	-70.1572	5000	-79.0981
5100	-71.7917	5100	-71.203
5200	-69.6046	5200	-76.8089
5300	-74.6426	5300	-73.5221
5400	-71.726	5400	-75.6819
5500	-74.4694	5500	-75.4444
5600	-72.758	5600	-75.0595
5700	-70.3809	5700	-74.2966
5800	-71.0998	5800	-79.0183
5900	-69.394	5900	-89.4416
6000	-75.0175	6000	-75.6715
6100	-72.3889	6100	-80.4752
6200	-72.6913	6200	-79.5774
6300	-72.5479	6300	-80.6319
6400	-72.2857	6400	-86.0296
6500	-72.7264	6500	-78.61
6600	-76.247	6600	-84.0381
6700	-76.5092	6700	-79.6909
6800	-76.4387	6800	-84.2846
6900	-76.3672	6900	-80.4482
7000	-74.2064	7000	-77.3199
7100	-72.4581	7100	-92.6554
7200	-73.3988	7200	-81.5824
7300	-72.8961	7300	-100.196
7400	-73.7176	7400	-82.2956
7500	-75.8914	7500	-81.0419
7600	-72.9664	7600	-83.6412
7700	-74.7014	7700	-82.0079
7800	-75.2077	7800	-81.7798
7900	-78.7456	7900	-85.7106
8000	-73.8349	8000	-81.6442
8100	-74.7231	8100	-89.1288
8200	-77.2064	8200	-78.8013
8300	-73.8033	8300	-94.7627
8400	-76.8188	8400	-85.2754
8500	-73.6951	8500	-86.0705
8600	-76.9092	8600	-91.2759
8700	-77.5461	8700	-83.0332
8800	-77.5034	8800	-83.5122
8900	-74.7961	8900	-83.7935
9000	-75.8602	9000	-76.792
9100	-77.7241	9100	-93.4583
9200	-75.4558	9200	-80.4018
9300	-77.2532	9300	-86.2278
9400	-78.3997	9400	-83.199
9500	-75.9982	9500	-80.7545
9600	-78.2579	9600	-80.8806
9700	-74.6256	9700	-82.7104
9800	-76.9075	9800	-95.0689
9900	-77.7573	9900	-82.7904
10000	-76.0782	10000	-84.8211
10100	-76.0519	10100	-95.7756
10200	-75.2831	10200	-82.6056
10300	-78.2591	10300	-85.2961
10400	-76.973	10400	-89.4658
10500	-76.8548	10500	-89.7205
10600	-77.5543	10600	-83.9425
10700	-78.6392	10700	-83.9503
10800	-78.1275	10800	-85.1535
10900	-79.1626	10900	-82.2509
11000	-75.4882	11000	-88.6302
11100	-77.4492	11100	-83.0027
11200	-79.377	11200	-94.7784
11300	-81.8927	11300	-91.5091
11400	-77.3647	11400	-92.7631
11500	-76.8603	11500	-90.8862
11600	-81.4512	11600	-83.1826
11700	-83.9213	11700	-82.63
11800	-81.6516	11800	-88.9315
11900	-79.82	11900	-82.7489
12000	-74.1335	12000	-78.9936
12100	-80.9327	12100	-84.5755
12200	-81.5538	12200	-85.2898
12300	-80.1698	12300	-83.8109
12400	-80.6689	12400	-84.9557
12500	-76.6413	12500	-82.3591
12600	-77.516	12600	-84.8577
12700	-79.1198	12700	-91.7692
12800	-79.8548	12800	-86.266
12900	-80.3891	12900	-86.324
13000	-79.881	13000	-87.4875
13100	-80.1295	13100	-82.8582
13200	-77.6848	13200	-84.9841
13300	-78.5215	13300	-89.4903
13400	-79.8792	13400	-84.1359
13500	-80.9097	13500	-85.7172
13600	-80.0296	13600	-87.7198
13700	-83.2059	13700	-92.8756
13800	-84.4563	13800	-87.9177
13900	-81.5806	13900	-84.3251
14000	-81.683	14000	-84.7514
14100	-84.9337	14100	-82.0389
14200	-81.3856	14200	-100.071
14300	-80.9809	14300	-85.0116
14400	-79.7401	14400	-86.7182
14500	-80.3906	14500	-99.8748
14600	-81.7232	14600	-90.2964
14700	-80.8535	14700	-86.2005
14800	-82.103	14800	-92.765
14900	-80.3903	14900	-89.1824
15000	-79.4233	15000	-91.4605
15100	-80.5281	15100	-90.1288
15200	-82.3786	15200	-93.495
15300	-79.8528	15300	-88.8473
15400	-80.3391	15400	-84.5871
15500	-80.959	15500	-90.4027
15600	-81.8356	15600	-87.7615
15700	-81.2358	15700	-88.9237
15800	-80.7476	15800	-90.0387
15900	-83.0733	15900	-87.2858
16000	-79.2688	16000	-82.6621
16100	-79.9862	16100	-87.112
16200	-80.5058	16200	-89.6859
16300	-81.865	16300	-86.3856
16400	-82.2167	16400	-86.7796
16500	-83.5746	16500	-88.6872
16600	-81.5359	16600	-89.3054
16700	-82.0548	16700	-97.7629
16800	-82.0059	16800	-87.5337
16900	-81.5648	16900	-99.3662
17000	-82.8835	17000	-86.6119
17100	-82.6161	17100	-89.2745
17200	-81.3224	17200	-83.7051
17300	-87.9231	17300	-84.0011
17400	-82.0649	17400	-92.9179
17500	-83.229	17500	-85.6226
17600	-81.664	17600	-91.766
17700	-83.2705	17700	-90.2532
17800	-82.79	17800	-98.5033
17900	-81.069	17900	-93.5258
18000	-85.7197	18000	-90.4231
18100	-83.6779	18100	-89.8387
18200	-87.8865	18200	-86.4723
18300	-82.9541	18300	-88.2341
18400	-84.0366	18400	-91.6847
18500	-83.434	18500	-92.9541
18600	-82.8354	18600	-92.3752
18700	-80.5671	18700	-96.7711
18800	-83.6305	18800	-86.7004
18900	-81.8537	18900	-95.0905
19000	-81.4727	19000	-89.3091
19100	-82.5116	19100	-85.3682
19200	-83.5945	19200	-87.301
19300	-81.7132	19300	-106.401
19400	-81.1985	19400	-88.5465
19500	-83.8369	19500	-95.7652
19600	-84.7888	19600	-92.9403
19700	-85.8634	19700	-91.0853
19800	-85.9015	19800	-86.8634
19900	-82.0766	19900	-87.6417
20000	-87.2018	20000	-89.6614
20100	-84.8133	20100	-91.5726
20200	-82.863	20200	-89.7381
20300	-87.6488	20300	-100.652
20400	-84.4224	20400	-104.094
20500	-82.2122	20500	-93.1699
20600	-84.1883	20600	-90.7642
20700	-85.332	20700	-89.7997
20800	-84.3359	20800	-88.2858
20900	-84.7492	20900	-86.9279
21000	-82.2423	21000	-90.3419
21100	-83.8744	21100	-88.2213
21200	-85.3118	21200	-86.3003
21300	-82.3762	21300	-90.6168
21400	-82.6131	21400	-93.6252
21500	-83.1039	21500	-96.9015
21600	-82.7284	21600	-96.8946
21700	-82.225	21700	-87.5409
21800	-85.4041	21800	-94.1164
21900	-83.6225	21900	-89.9999
22000	-83.2862	22000	-90.244
22100	-83.9923	22100	-94.9844
22200	-84.9435	22200	-87.9823
22300	-86.7451	22300	-96.6466
22400	-84.309	22400	-91.7352
22500	-84.3264	22500	-86.8339
22600	-83.0785	22600	-87.4258
22700	-84.3482	22700	-90.288
22800	-86.0761	22800	-96.7154
22900	-85.6537	22900	-91.7593
23000	-89.5061	23000	-89.7113
23100	-81.7986	23100	-92.501
23200	-87.0222	23200	-94.6857
23300	-85.399	23300	-92.4077
23400	-84.4489	23400	-91.3333
23500	-87.1092	23500	-91.5912
23600	-84.9864	23600	-89.376
23700	-84.7116	23700	-88.6344
23800	-84.1304	23800	-90.3707
23900	-86.2321	23900	-93.8076
24000	-92.8685	24000	-87.7043
24100	-85.2608	24100	-93.4996
24200	-85.8386	24200	-91.5262
24300	-86.9357	24300	-87.5781
24400	-86.2342	24400	-91.6852
24500	-86.1592	24500	-89.5326
24600	-84.8636	24600	-91.0255
24700	-83.5792	24700	-94.0461
24800	-85.9434	24800	-91.7134
24900	-84.6643	24900	-93.1245
25000	-83.5596	25000	-89.6307
25100	-86.3352	25100	-94.2969
25200	-85.4102	25200	-101.748
25300	-86.6881	25300	-92.5586
25400	-83.8039	25400	-114.696
25500	-88.0501	25500	-97.4321
25600	-85.1557	25600	-91.402
25700	-86.0091	25700	-95.3425
25800	-84.2965	25800	-89.5082
25900	-86.8538	25900	-93.6136
26000	-84.536	26000	-91.2126
26100	-85.9173	26100	-95.5403
26200	-85.219	26200	-90.4599
26300	-85.9397	26300	-92.7293
26400	-87.2471	26400	-91.5464
26500	-83.9123	26500	-89.2835
26600	-85.9676	26600	-98.232
26700	-87.3795	26700	-98.9461
26800	-85.7143	26800	-96.326
26900	-85.9731	26900	-92.9155
27000	-86.4004	27000	-97.7983
27100	-86.2664	27100	-92.4093
27200	-85.9917	27200	-96.512
27300	-86.5725	27300	-94.122
27400	-86.3166	27400	-90.4891
27500	-86.9767	27500	-92.9528
27600	-87.1065	27600	-93.682
27700	-86.6166	27700	-91.3811
27800	-85.9579	27800	-93.4938
27900	-87.3124	27900	-97.1962
28000	-83.1561	28000	-90.1543
28100	-86.2907	28100	-96.8405
28200	-87.3142	28200	-95.0356
28300	-85.6334	28300	-92.9996
28400	-85.4213	28400	-97.0225
28500	-88.1615	28500	-93.4899
28600	-87.5689	28600	-94.9266
28700	-89.398	28700	-91.1172
28800	-85.7823	28800	-91.4774
28900	-86.9039	28900	-95.4353
29000	-85.8696	29000	-92.2816
29100	-89.0511	29100	-91.0913
29200	-85.6795	29200	-91.3933
29300	-87.861	29300	-94.8881
29400	-86.1671	29400	-94.9366
29500	-85.3422	29500	-91.359
29600	-87.7378	29600	-94.607
29700	-88.9243	29700	-106.457
29800	-86.2454	29800	-93.3861
29900	-85.9497	29900	-93.332
30000	-87.5611	30000	-92.4071
30100	-85.2635	30100	-94.1509
30200	-87.3103	30200	-108.388
30300	-87.2668	30300	-92.7454
30400	-86.6912	30400	-97.7093
30500	-87.5126	30500	-99.2097
30600	-87.096	30600	-94.0539
30700	-86.9842	30700	-92.1575
30800	-88.24	30800	-91.4875
30900	-86.4027	30900	-94.7117
31000	-86.4157	31000	-96.9733
31100	-85.2132	31100	-93.4491
31200	-85.3852	31200	-95.473
31300	-87.5834	31300	-95.8776
31400	-86.0159	31400	-98.8571
31500	-86.4897	31500	-94.9769
31600	-87.9554	31600	-98.8362
31700	-86.3655	31700	-93.4191
31800	-87.9389	31800	-96.8121
31900	-87.286	31900	-99.5486
32000	-82.7374	32000	-87.6466
32100	-88.1854	32100	-95.6284
32200	-88.0637	32200	-93.0084
32300	-86.9705	32300	-93.6241
32400	-89.295	32400	-92.4058
32500	-89.0191	32500	-92.0092
32600	-85.9806	32600	-95.17
32700	-88.9329	32700	-91.7541
32800	-91.0412	32800	-98.5617
32900	-88.3326	32900	-97.459
33000	-88.6456	33000	-92.7686
33100	-89.4579	33100	-100.278
33200	-89.4431	33200	-96.2692
33300	-89.0803	33300	-93.5107
33400	-88.8912	33400	-99.1413
33500	-86.5437	33500	-96.4115
33600	-87.5326	33600	-95.4983
33700	-87.8039	33700	-101.316
33800	-89.4268	33800	-95.3162
33900	-87.7162	33900	-94.0503
34000	-87.5312	34000	-95.8963
34100	-87.4394	34100	-96.9393
34200	-88.2215	34200	-93.8595
34300	-89.4394	34300	-93.8265
34400	-87.3989	34400	-93.8215
34500	-87.004	34500	-91.6723
34600	-89.1107	34600	-91.0599
34700	-87.9722	34700	-104.417
34800	-87.9636	34800	-99.3426
34900	-88.6475	34900	-90.594
35000	-86.6696	35000	-97.2153
35100	-90.2087	35100	-92.0526
35200	-89.0341	35200	-98.1883
35300	-88.5581	35300	-93.7101
35400	-88.789	35400	-97.9801
35500	-87.9517	35500	-92.3937
35600	-90.5448	35600	-93.5008
35700	-87.3824	35700	-96.9243
35800	-90.3555	35800	-99.2394
35900	-87.6084	35900	-104.183
36000	-85.2743	36000	-94.3933
36100	-89.2269	36100	-95.6889
36200	-91.2372	36200	-99.2394
36300	-88.0568	36300	-94.1208
36400	-88.4375	36400	-96.7743
36500	-88.733	36500	-101.333
36600	-91.7497	36600	-99.8991
36700	-88.0055	36700	-100.229
36800	-88.8204	36800	-94.6029
36900	-87.4333	36900	-102.143
37000	-87.75	37000	-96.6467
37100	-84.911	37100	-102.055
37200	-88.8577	37200	-94.4579
37300	-89.3664	37300	-94.5426
37400	-88.936	37400	-91.9251
37500	-87.9918	37500	-99.4961
37600	-91.0063	37600	-101.022
37700	-92.7237	37700	-97.9592
37800	-88.9538	37800	-96.9794
37900	-88.0773	37900	-92.2011
38000	-87.811	38000	-95.5346
38100	-91.9248	38100	-98.5006
38200	-88.6319	38200	-98.0232
38300	-90.1924	38300	-104.465
38400	-89.3512	38400	-101.637
38500	-89.6864	38500	-109.487
38600	-91.0869	38600	-94.0457
38700	-89.835	38700	-115.983
38800	-89.2289	38800	-97.9269
38900	-91.339	38900	-101.642
39000	-87.9332	39000	-98.3261
39100	-90.2573	39100	-97.2848
39200	-89.7469	39200	-95.2149
39300	-90.9066	39300	-94.0591
39400	-88.8175	39400	-95.19
39500	-90.7786	39500	-92.2179
39600	-91.3498	39600	-100.527
39700	-89.2844	39700	-97.6457
39800	-89.8808	39800	-96.2599
39900	-88.9548	39900	-100.052
40000	-93.9632	40000	-87.2325
40100	-87.9432	40100	-97.0233
40200	-90.3152	40200	-111.449
40300	-88.9727	40300	-92.4759
40400	-87.9773	40400	-94.7162
40500	-88.4083	40500	-99.3918
40600	-88.8313	40600	-95.0783
40700	-91.4348	40700	-94.7471
40800	-88.7423	40800	-104.522
40900	-92.0833	40900	-97.0116
41000	-88.0612	41000	-97.7421
41100	-88.8466	41100	-95.0234
41200	-89.1802	41200	-99.2233
41300	-88.2503	41300	-96.1284
41400	-91.3288	41400	-96.5831
41500	-89.6374	41500	-94.3585
41600	-89.4924	41600	-97.5673
41700	-91.6831	41700	-96.8719
41800	-88.703	41800	-100.09
41900	-89.0557	41900	-95.0118
42000	-88.8394	42000	-96.5732
42100	-88.8444	42100	-100.224
42200	-90.1581	42200	-92.1515
42300	-91.4093	42300	-99.3198
42400	-89.2356	42400	-97.8117
42500	-93.3806	42500	-97.4464
42600	-90.826	42600	-108.678
42700	-90.8837	42700	-103.775
42800	-91.1247	42800	-98.5306
42900	-89.319	42900	-94.9175
43000	-89.3314	43000	-96.1707
43100	-92.9475	43100	-95.8857
43200	-89.5415	43200	-101.009
43300	-88.8448	43300	-99.1618
43400	-90.5318	43400	-98.6319
43500	-90.6257	43500	-98.4857
43600	-88.6035	43600	-96.5784
43700	-90.2824	43700	-101.198
43800	-88.5058	43800	-92.9687
43900	-88.4153	43900	-98.2568
44000	-93.1458	44000	-88.4893
44100	-91.3613	44100	-96.5371
44200	-89.8983	44200	-106.839
44300	-89.4946	44300	-92.973
44400	-91.5177	44400	-100.177
44500	-92.8506	44500	-95.3442
44600	-88.7651	44600	-95.2532
44700	-92.5171	44700	-92.7828
44800	-90.5339	44800	-93.4836
44900	-88.2296	44900	-93.8841
45000	-90.1002	45000	-96.7363
45100	-92.4208	45100	-96.5114
45200	-90.7287	45200	-106.292
45300	-91.0214	45300	-96.8977
45400	-91.4573	45400	-95.7272
45500	-94.2183	45500	-95.2668
45600	-93.6689	45600	-95.6037
45700	-89.8467	45700	-100.324
45800	-90.1539	45800	-92.7295
45900	-92.7613	45900	-94.5745
46000	-92.8314	46000	-92.7348
46100	-83.6119	46100	-90.2948
46200	-89.371	46200	-97.6914
46300	-90.1238	46300	-105.509
46400	-89.898	46400	-101.224
46500	-90.3336	46500	-98.0835
46600	-89.9479	46600	-101.089
46700	-91.6038	46700	-94.0829
46800	-92.1623	46800	-99.0078
46900	-90.5274	46900	-100.181
47000	-90.382	47000	-101.277
47100	-89.1907	47100	-101.913
47200	-92.0464	47200	-97.3275
47300	-90.5681	47300	-97.9861
47400	-92.5448	47400	-110.504
47500	-90.5977	47500	-106.896
47600	-91.4675	47600	-95.046
47700	-92.1732	47700	-96.4293
47800	-91.1929	47800	-99.4998
47900	-92.4999	47900	-95.7708
48000	-84.3072	48000	-88.9016
48100	-91.1332	48100	-97.3802
48200	-91.059	48200	-96.3094
48300	-89.8959	48300	-94.3822
48400	-92.5375	48400	-95.8606
48500	-91.2575	48500	-102.284
48600	-92.2347	48600	-101.602
48700	-92.0818	48700	-102.895
48800	-92.4326	48800	-101.833
48900	-91.3078	48900	-95.4297
49000	-90.3772	49000	-101.989
49100	-91.1094	49100	-96.6751
49200	-89.144	49200	-109.216
49300	-90.7302	49300	-103.365
49400	-91.5216	49400	-101.773
49500	-90.7066	49500	-105.575
49600	-91.0216	49600	-96.3197
49700	-91.038	49700	-97.125
49800	-91.7074	49800	-103.438
49900	-90.4565	49900	-100.622
50000	-90.9112	50000	-98.1643
50100	-91.0357	50100	-96.9183
50200	-89.4219	50200	-98.7184
50300	-91.8607	50300	-108.642
50400	-91.3309	50400	-97.6268
50500	-89.3646	50500	-100.918
50600	-91.0354	50600	-104.478
50700	-90.4698	50700	-102.098
50800	-90.1821	50800	-98.2624
50900	-90.57	50900	-104.732
51000	-89.5228	51000	-107.641
51100	-90.5239	51100	-108.513
51200	-89.4185	51200	-100.023
51300	-91.4576	51300	-102.301
51400	-89.9189	51400	-103.687
51500	-88.2034	51500	-99.1939
51600	-90.8034	51600	-101.417
51700	-88.1779	51700	-95.9159
51800	-82.6464	51800	-84.6623
51900	-93.9131	51900	-88.0822
52000	-85.9533	52000	-84.8247
52100	-94.1023	52100	-101.682
52200	-91.8239	52200	-101.188
52300	-91.4836	52300	-99.1537
52400	-91.9699	52400	-100.17
52500	-93.0835	52500	-96.371
52600	-93.9576	52600	-93.0226
52700	-92.1996	52700	-93.1212
52800	-92.2472	52800	-106.077
52900	-91.0615	52900	-101.751
53000	-93.1476	53000	-101.754
53100	-89.9083	53100	-96.8003
53200	-94.2481	53200	-96.2552
53300	-94.7185	53300	-96.7155
53400	-95.2499	53400	-98.0371
53500	-89.6222	53500	-94.3986
53600	-90.544	53600	-98.6748
53700	-91.6231	53700	-95.9002
53800	-90.8802	53800	-104.422
53900	-90.2354	53900	-97.6609
54000	-92.2532	54000	-106.826
54100	-92.5869	54100	-97.1533
54200	-91.8963	54200	-100.654
54300	-92.6361	54300	-101.8
54400	-98.2198	54400	-105.739
54500	-93.1725	54500	-96.0589
54600	-93.3044	54600	-103.892
54700	-93.8928	54700	-101.576
54800	-91.0827	54800	-98.7036
54900	-92.3683	54900	-99.1946
55000	-92.5815	55000	-105.594
55100	-98.7366	55100	-99.4982
55200	-90.0481	55200	-95.534
55300	-91.9207	55300	-98.6815
55400	-91.2539	55400	-100.284
55500	-92.4507	55500	-96.8455
55600	-93.4393	55600	-99.6055
55700	-94.4798	55700	-120.612
55800	-91.7244	55800	-99.4128
55900	-93.5502	55900	-97.3725
56000	-92.6872	56000	-93.0083
56100	-93.3799	56100	-97.2703
56200	-93.6404	56200	-98.0096
56300	-94.3833	56300	-101.211
56400	-92.6401	56400	-105.835
56500	-93.6709	56500	-102.498
56600	-92.3843	56600	-96.8478
56700	-91.7094	56700	-98.4732
56800	-89.7479	56800	-98.8169
56900	-92.2468	56900	-102.415
57000	-93.0096	57000	-97.8915
57100	-91.327	57100	-105.339
57200	-91.2742	57200	-97.377
57300	-91.4213	57300	-99.5294
57400	-95.7514	57400	-93.7882
57500	-91.7313	57500	-101.152
57600	-87.8765	57600	-85.8658
57700	-92.0652	57700	-97.7212
57800	-93.3919	57800	-97.3423
57900	-93.5457	57900	-99.5586
58000	-95.3942	58000	-96.5347
58100	-92.0319	58100	-96.6547
58200	-91.6101	58200	-101.244
58300	-90.3616	58300	-98.5525
58400	-93.3932	58400	-104.656
58500	-91.1209	58500	-95.5931
58600	-92.1923	58600	-97.4501
58700	-93.6695	58700	-93.5342
58800	-97.0778	58800	-97.6889
58900	-95.0887	58900	-104.713
59000	-95.8158	59000	-117.515
59100	-92.683	59100	-103.668
59200	-92.3468	59200	-97.9024
59300	-95.7675	59300	-97.6668
59400	-92.8161	59400	-104.087
59500	-91.7909	59500	-100.401
59600	-91.5358	59600	-100.269
59700	-93.1705	59700	-105.34
59800	-93.5322	59800	-107.946
59900	-92.7126	59900	-102.738
60000	-97.3474	60000	-91.0522
60100	-92.1506	60100	-95.3062
60200	-93.0577	60200	-95.5625
60300	-93.4151	60300	-100.997
60400	-92.162	60400	-100.892
60500	-92.781	60500	-99.8222
60600	-94.5967	60600	-100.53
60700	-93.7558	60700	-97.1171
60800	-92.6007	60800	-95.8852
60900	-94.7258	60900	-97.7364
61000	-90.8653	61000	-102.104
61100	-93.8113	61100	-107.142
61200	-92.535	61200	-100.486
61300	-92.1073	61300	-101.193
61400	-93.0815	61400	-96.8519
61500	-96.9761	61500	-99.0541
61600	-94.327	61600	-96.175
61700	-96.046	61700	-94.6199
61800	-92.5724	61800	-97.9866
61900	-94.8155	61900	-95.3235
62000	-93.3615	62000	-112.82
62100	-95.0804	62100	-103.675
62200	-96.4482	62200	-106.737
62300	-95.9427	62300	-106.804
62400	-91.9616	62400	-96.3737
62500	-90.1821	62500	-99.9127
62600	-97.6683	62600	-96.3571
62700	-92.4282	62700	-96.6101
62800	-91.9365	62800	-98.6494
62900	-92.1794	62900	-99.0814
63000	-93.507	63000	-101.831
63100	-95.3045	63100	-94.6264
63200	-93.6161	63200	-105.41
63300	-95.3572	63300	-96.6902
63400	-90.0903	63400	-102.856
63500	-93.4961	63500	-99.2677
63600	-95.1802	63600	-102.124
63700	-92.8996	63700	-110.865
63800	-97.2558	63800	-98.1497
63900	-91.5616	63900	-99.9752
64000	-89.7584	64000	-97.3593
64100	-91.1112	64100	-103.051
64200	-93.0225	64200	-96.6839
64300	-91.6752	64300	-94.6727
64400	-92.2501	64400	-95.9255
64500	-93.2585	64500	-97.7548
64600	-91.4885	64600	-109.782
64700	-92.3215	64700	-101.222
64800	-95.2704	64800	-115.373
64900	-98.2167	64900	-99.2266
65000	-90.4677	65000	-100.113
65100	-96.2434	65100	-100.673
65200	-93.9002	65200	-101.336
65300	-94.1174	65300	-100.596
65400	-93.608	65400	-113.907
65500	-92.7481	65500	-100.404
65600	-92.6548	65600	-105.765
65700	-91.5816	65700	-98.2738
65800	-94.2692	65800	-98.651
65900	-92.4481	65900	-94.3086
66000	-92.7361	66000	-108.944
66100	-92.5293	66100	-97.4988
66200	-95.0332	66200	-96.602
66300	-91.5838	66300	-96.9931
66400	-94.015	66400	-106.616
66500	-93.7446	66500	-107.307
66600	-94.1812	66600	-95.9199
66700	-94.0885	66700	-111.668
66800	-97.4102	66800	-100.401
66900	-92.5429	66900	-99.6082
67000	-92.6133	67000	-97.2842
67100	-94.2292	67100	-106.917
67200	-92.703	67200	-116.779
67300	-94.0622	67300	-101.926
67400	-94.1219	67400	-98.0878
67500	-92.8262	67500	-104.179
67600	-95.3572	67600	-98.1567
67700	-93.5296	67700	-112.88
67800	-94.6262	67800	-96.6616
67900	-92.0855	67900	-100.01
68000	-91.0682	68000	-102.085
68100	-94.1295	68100	-94.9906
68200	-92.6208	68200	-98.9171
68300	-92.4683	68300	-97.148
68400	-95.0387	68400	-100.114
68500	-95.2154	68500	-105.557
68600	-96.4716	68600	-104.49
68700	-93.0572	68700	-98.3524
68800	-93.2577	68800	-99.3783
68900	-95.4348	68900	-96.9156
69000	-92.5127	69000	-106.157
69100	-93.3984	69100	-116.801
69200	-91.982	69200	-95.3589
69300	-94.1649	69300	-99.7073
69400	-91.7226	69400	-96.6218
69500	-97.0813	69500	-113.564
69600	-96.3879	69600	-102.535
69700	-94.6849	69700	-101.131
69800	-90.7553	69800	-102.619
69900	-97.6635	69900	-97.4623
70000	-93.2673	70000	-100.804
70100	-95.334	70100	-96.0879
70200	-95.0709	70200	-102.49
70300	-96.6892	70300	-114.933
70400	-94.7658	70400	-110.464
70500	-94.3707	70500	-96.1885
70600	-93.6306	70600	-111.826
70700	-92.692	70700	-98.9944
70800	-95.2308	70800	-104.19
70900	-94.4209	70900	-101.674
71000	-93.1746	71000	-117.796
71100	-92.6772	71100	-100.377
71200	-93.4756	71200	-104.606
71300	-90.9294	71300	-97.0098
71400	-94.8174	71400	-104.737
71500	-95.688	71500	-104.282
71600	-95.1383	71600	-99.5126
71700	-96.0597	71700	-98.6644
71800	-93.5044	71800	-101.373
71900	-96.359	71900	-100.353
72000	-91.3804	72000	-106.187
72100	-95.2264	72100	-99.5413
72200	-93.0551	72200	-93.1852
72300	-93.7242	72300	-96.9728
72400	-94.827	72400	-102.153
72500	-94.0292	72500	-106.442
72600	-92.6795	72600	-98.3006
72700	-96.7253	72700	-96.3188
72800	-94.2462	72800	-108.115
72900	-93.222	72900	-98.2434
73000	-95.0577	73000	-100.74
73100	-93.7716	73100	-102.101
73200	-93.773	73200	-101.832
73300	-96.1645	73300	-104.437
73400	-94.2269	73400	-98.5737
73500	-92.6008	73500	-115.394
73600	-94.1365	73600	-99.2042
73700	-93.2356	73700	-100.433
73800	-96.1853	73800	-98.6549
73900	-93.4848	73900	-99.3434
74000	-91.8985	74000	-108.122
74100	-95.971	74100	-100.5
74200	-94.1311	74200	-94.9528
74300	-97.5474	74300	-99.6877
74400	-95.6319	74400	-101.039
74500	-93.4903	74500	-94.5222
74600	-93.3667	74600	-103.391
74700	-98.205	74700	-104.885
74800	-90.276	74800	-91.2434
74900	-92.3533	74900	-102.542
75000	-104.087	75000	-94.6134
75100	-94.8825	75100	-97.8741
75200	-96.7054	75200	-97.7393
75300	-93.6571	75300	-103.492
75400	-96.2234	75400	-96.7671
75500	-92.3052	75500	-101.734
75600	-93.8954	75600	-97.8381
75700	-96.3076	75700	-97.7625
75800	-94.8395	75800	-111.335
75900	-93.9194	75900	-102.64
76000	-97.2228	76000	-98.1854
76100	-93.9229	76100	-107.257
76200	-91.2765	76200	-101.758
76300	-96.8256	76300	-105.011
76400	-94.92	76400	-103.184
76500	-92.5622	76500	-97.8064
76600	-94.3263	76600	-109.572
76700	-91.6959	76700	-100.479
76800	-95.549	76800	-98.6245
76900	-94.1505	76900	-102.324
77000	-92.5581	77000	-99.0668
77100	-95.2732	77100	-107.63
77200	-93.4628	77200	-101.518
77300	-97.5039	77300	-99.1517
77400	-92.7496	77400	-104.366
77500	-94.9305	77500	-99.1754
77600	-98.6034	77600	-107.41
77700	-93.3795	77700	-98.0519
77800	-94.1706	77800	-109.41
77900	-97.0846	77900	-95.077
78000	-97.96	78000	-95.9579
78100	-95.6406	78100	-117.722
78200	-93.7006	78200	-97.3319
78300	-94.1488	78300	-94.6194
78400	-94.9938	78400	-111.244
78500	-92.9094	78500	-97.5537
78600	-98.8433	78600	-101.591
78700	-92.9971	78700	-98.292
78800	-95.7382	78800	-100.449
78900	-93.4536	78900	-103.757
79000	-94.0431	79000	-96.2786
79100	-97.3365	79100	-102.662
79200	-92.7618	79200	-104.352
79300	-98.0358	79300	-115.574
79400	-103.467	79400	-101.243
79500	-94.0431	79500	-99.2644
79600	-92.7019	79600	-99.2882
79700	-96.5889	79700	-102.251
79800	-98.2444	79800	-99.563
79900	-95.2391	79900	-93.9623
80000	-95.5532	80000	-96.5504
80100	-92.7401	80100	-96.2934
80200	-94.2417	80200	-101.96
80300	-94.4401	80300	-97.1176
80400	-95.4529	80400	-101.092
80500	-94.9815	80500	-104.19
80600	-96.1442	80600	-107.441
80700	-92.5338	80700	-99.7086
80800	-98.7638	80800	-103.581
80900	-95.6732	80900	-95.2135
81000	-93.2676	81000	-99.1169
81100	-93.5435	81100	-99.9776
81200	-96.8769	81200	-93.7525
81300	-97.1112	81300	-100.23
81400	-95.741	81400	-102.508
81500	-94.0698	81500	-107.482
81600	-100.02	81600	-95.4646
81700	-95.0859	81700	-102.878
81800	-93.3556	81800	-101.273
81900	-102.534	81900	-97.1137
82000	-94.4475	82000	-103.098
82100	-94.7168	82100	-95.4658
82200	-96.7384	82200	-113.133
82300	-94.2405	82300	-113.046
82400	-93.2027	82400	-98.4366
82500	-93.0341	82500	-112.935
82600	-92.8195	82600	-96.4276
82700	-99.1996	82700	-102.185
82800	-96.4678	82800	-107.036
82900	-97.7094	82900	-95.3349
83000	-94.3904	83000	-100.153
83100	-99.7869	83100	-99.9204
83200	-97.9106	83200	-100.252
83300	-93.5679	83300	-103.975
83400	-93.6495	83400	-99.1901
83500	-93.9429	83500	-108.111
83600	-97.6306	83600	-97.5924
83700	-98.6724	83700	-101.891
83800	-97.1088	83800	-98.4753
83900	-95.5346	83900	-95.8882
84000	-91.4703	84000	-105.922
84100	-93.1736	84100	-94.7347
84200	-94.3699	84200	-110.205
84300	-92.8111	84300	-97.0889
84400	-98.3218	84400	-98.3954
84500	-99.4555	84500	-99.0217
84600	-94.1583	84600	-96.798
84700	-98.6134	84700	-105.942
84800	-96.5922	84800	-93.2857
84900	-93.1415	84900	-103.6
85000	-93.2877	85000	-107.559
85100	-94.697	85100	-101.721
85200	-97.3286	85200	-98.276
85300	-95.4645	85300	-95.2756
85400	-93.572	85400	-100.831
85500	-97.9889	85500	-106.935
85600	-95.9151	85600	-98.0651
85700	-95.2538	85700	-96.4987
85800	-92.0179	85800	-102.029
85900	-95.4772	85900	-110.046
86000	-104.822	86000	-98.1317
86100	-106.729	86100	-92.4846
86200	-92.3848	86200	-95.2066
86300	-101.661	86300	-97.1554
86400	-90.896	86400	-98.3136
86500	-94.8203	86500	-94.1951
86600	-97.9858	86600	-96.1916
86700	-93.576	86700	-94.9069
86800	-97.148	86800	-115.982
86900	-97.4619	86900	-99.5426
87000	-97.5082	87000	-99.532
87100	-94.3411	87100	-95.0986
87200	-95.1733	87200	-100.501
87300	-97.1932	87300	-99.6577
87400	-96.3745	87400	-92.1006
87500	-95.7194	87500	-99.9514
87600	-95.4086	87600	-95.7841
87700	-95.1306	87700	-99.2508
87800	-103.623	87800	-94.881
87900	-95.0317	87900	-104.956
88000	-93.2311	88000	-102.547
88100	-95.2333	88100	-103.107
88200	-99.0601	88200	-102.921
88300	-101.381	88300	-110.448
88400	-97.4565	88400	-95.0683
88500	-95.5444	88500	-98.3409
88600	-98.7934	88600	-110.22
88700	-99.7027	88700	-103.01
88800	-95.6667	88800	-110.322
88900	-94.3951	88900	-105.299
89000	-92.9425	89000	-97.0241
89100	-96.0216	89100	-108.882
89200	-97.9973	89200	-104.063
89300	-97.2929	89300	-101.005
89400	-96.8717	89400	-95.6986
89500	-91.8	89500	-101.141
89600	-93.7124	89600	-97.9591
89700	-96.8278	89700	-97.1973
89800	-93.0988	89800	-99.8798
89900	-95.5125	89900	-101.151
90000	-96.975	90000	-101.585
90100	-91.8087	90100	-99.9533
90200	-95.6312	90200	-97.7972
90300	-94.9562	90300	-108.157
90400	-103.362	90400	-98.7023
90500	-95.5834	90500	-102.119
90600	-99.1992	90600	-99.499
90700	-94.3771	90700	-107.418
90800	-97.4503	90800	-104.275
90900	-92.9711	90900	-107.727
91000	-99.8459	91000	-101.929
91100	-95.5485	91100	-94.7129
91200	-93.1665	91200	-100.175
91300	-98.2644	91300	-95.789
91400	-97.4476	91400	-107.533
91500	-96.2091	91500	-101.922
91600	-95.4372	91600	-101.405
91700	-95.7377	91700	-105.369
91800	-103.089	91800	-107.667
91900	-97.2684	91900	-102.452
92000	-99.2814	92000	-92.4096
92100	-99.2166	92100	-98.8229
92200	-101.637	92200	-94.1266
92300	-96.07	92300	-92.3184
92400	-93.3498	92400	-100.593
92500	-95.8812	92500	-110.548
92600	-98.0112	92600	-97.5978
92700	-107.916	92700	-99.8914
92800	-99.5093	92800	-107.947
92900	-92.9214	92900	-93.5448
93000	-93.5562	93000	-96.9098
93100	-93.0926	93100	-94.0708
93200	-93.7949	93200	-97.1162
93300	-97.3786	93300	-120.152
93400	-95.9638	93400	-102.329
93500	-101.723	93500	-95.1062
93600	-97.7578	93600	-101.607
93700	-94.7205	93700	-96.3415
93800	-97.4454	93800	-94.8612
93900	-95.2762	93900	-97.5672
94000	-103.148	94000	-103.657
94100	-93.9	94100	-101.731
94200	-98.2383	94200	-99.0756
94300	-95.7086	94300	-99.8444
94400	-95.9191	94400	-91.7052
94500	-106.433	94500	-98.9254
94600	-92.7118	94600	-101.462
94700	-93.8022	94700	-100.956
94800	-94.2744	94800	-102.13
94900	-99.9592	94900	-95.9595
95000	-96.2395	95000	-112.33
95100	-94.6275	95100	-108.542
95200	-100.311	95200	-100.284
95300	-92.8119	95300	-108.729
95400	-98.0213	95400	-97.3314
95500	-96.7771	95500	-101.387
95600	-94.9862	95600	-96.2314
95700	-91.7672	95700	-112.53
95800	-100.273	95800	-98.4061
95900	-91.6304	95900	-97.7058
96000	-99.2725	96000	-97.5528
96100	-95.1023	96100	-99.9801
96200	-93.4137	96200	-98.4955
96300	-93.4521	96300	-113.936
96400	-96.1534	96400	-102.879
96500	-98.089	96500	-106.002
96600	-93.6744	96600	-103.724
96700	-95.7808	96700	-100.272
96800	-98.0513	96800	-102.58
96900	-94.553	96900	-104.105
97000	-96.7883	97000	-99.4831
97100	-100.267	97100	-114.643
97200	-93.0111	97200	-102.156
97300	-97.596	97300	-107.296
97400	-97.5517	97400	-108.54
97500	-95.1833	97500	-107.15
97600	-95.6252	97600	-102.1
97700	-96	97700	-93.9655
97800	-93.2767	97800	-103.815
97900	-95.708	97900	-97.9241
98000	-102.05	98000	-94.451
98100	-100.155	98100	-112.791
98200	-92.3745	98200	-99.0653
98300	-93.8586	98300	-98.4368
98400	-94.2683	98400	-98.7105
98500	-91.8672	98500	-98.2244
98600	-94.927	98600	-100.902
98700	-99.5861	98700	-109.762
98800	-91.5485	98800	-100.466
98900	-96.5745	98900	-95.9467
99000	-95.4504	99000	-104.779
99100	-94.6692	99100	-100.453
99200	-98.029	99200	-105.552
99300	-102.735	99300	-98.6673
99400	-95.52	99400	-98.4164
99500	-94.5141	99500	-99.7617
99600	-93.9873	99600	-107.266
99700	-95.4567	99700	-100.158
99800	-104.249	99800	-96.5486
99900	-98.3274	99900	-101.687
100000	-97.5083	100000	-96.9939
100100	-98.4427	100100	-101.231
100200	-99.7739	100200	-99.0399
100300	-91.2387	100300	-98.1875
100400	-103.901	100400	-105.7
100500	-102.907	100500	-102.267
100600	-90.5327	100600	-99.1945
100700	-91.7516	100700	-97.1201
100800	-100.196	100800	-100.46
100900	-96.1161	100900	-100.264
101000	-109.499	101000	-98.8559
101100	-94.4539	101100	-98.1149
101200	-95.658	101200	-97.0347
101300	-91.7125	101300	-101.652
101400	-97.4286	101400	-109.001
101500	-94.4573	101500	-104.824
101600	-97.4897	101600	-108.515
101700	-94.6616	101700	-104.533
101800	-98.9156	101800	-104.52
101900	-98.6649	101900	-101.023
102000	-95.0285	102000	-111.291
102100	-98.4551	102100	-105.604
102200	-109.707	102200	-105.825
102300	-95.8566	102300	-103.429
102400	-98.5072	102400	-103.472
102500	-93.6528	102500	-97.3841
102600	-91.6709	102600	-103.528
102700	-95.0448	102700	-98.5045
102800	-91.9385	102800	-105.834
102900	-97.9339	102900	-96.8486
103000	-93.0484	103000	-106.781
103100	-91.7406	103100	-102.775
103200	-91.0978	103200	-97.9915
103300	-111.833	103300	-105.28
103400	-95.8303	103400	-106.024
103500	-94.5118	103500	-99.1752
103600	-95.5823	103600	-97.8976
103700	-100.752	103700	-101.82
103800	-99.2701	103800	-98.7243
103900	-97.9765	103900	-101.912
104000	-98.6036	104000	-101.948
104100	-90.6283	104100	-96.4546
104200	-98.662	104200	-101.29
104300	-94.3327	104300	-96.0393
104400	-96.3246	104400	-108.194
104500	-92.2462	104500	-100.169
104600	-107.464	104600	-98.0675
104700	-97.6332	104700	-95.2887
104800	-93.8649	104800	-108.682
104900	-111.453	104900	-115.291
105000	-96.9564	105000	-101.04
105100	-97.5284	105100	-102.787
105200	-97.9	105200	-99.4535
105300	-99.0854	105300	-102.387
105400	-99.5057	105400	-93.003
105500	-92.8945	105500	-97.64
105600	-92.7555	105600	-99.2851
105700	-100.159	105700	-100.057
105800	-95.3672	105800	-101.231
105900	-97.3048	105900	-101.473
106000	-97.0946	106000	-97.2697
106100	-91.5736	106100	-103.307
106200	-94.4286	106200	-101.598
106300	-90.9055	106300	-102.032
106400	-112.802	106400	-95.6292
106500	-94.4713	106500	-100.9
106600	-97.2411	106600	-108.25
106700	-99.4662	106700	-108.177
106800	-99.7739	106800	-99.0183
106900	-103.414	106900	-99.7772
107000	-92.9183	107000	-99.1806
107100	-98.4092	107100	-97.5314
107200	-95.7573	107200	-94.7192
107300	-115.473	107300	-100.422
107400	-110.609	107400	-119.983
107500	-94.9393	107500	-102.498
107600	-98.6391	107600	-107.023
107700	-100.609	107700	-97.1502
107800	-99.9117	107800	-99.1664
107900	-95.2455	107900	-118.959
108000	-99.9844	108000	-102.373
108100	-96.8691	108100	-99.845
108200	-93.9548	108200	-104.406
108300	-102.536	108300	-102.289
108400	-98.9272	108400	-98.9318
108500	-99.6504	108500	-103.301
108600	-97.5658	108600	-105.196
108700	-103.653	108700	-96.1491
108800	-97.5684	108800	-99.7584
108900	-99.5348	108900	-102.634
109000	-96.6968	109000	-100.994
109100	-102.019	109100	-105.263
109200	-97.9863	109200	-104.173
109300	-98.5927	109300	-101.84
109400	-95.182	109400	-102.243
109500	-95.2343	109500	-94.2737
109600	-96.9422	109600	-101.042
109700	-96.6325	109700	-104.111
109800	-98.8004	109800	-97.4638
109900	-102.668	109900	-98.9747
110000	-97.8992	110000	-106.488
110100	-99.3678	110100	-105.224
110200	-100.379	110200	-105.714
110300	-97.8035	110300	-110.096
110400	-94.4757	110400	-100.22
110500	-95.98	110500	-98.4393
110600	-95.1585	110600	-108.214
110700	-95.8721	110700	-97.1962
110800	-95.7112	110800	-96.9141
110900	-94.7882	110900	-98.0612
111000	-112.66	111000	-99.5494
111100	-97.7632	111100	-99.2812
111200	-97.1053	111200	-102.557
111300	-100.553	111300	-97.888
111400	-93.6425	111400	-110.375
111500	-96.9632	111500	-121.733
111600	-95.2988	111600	-95.3952
111700	-98.28	111700	-101.26
111800	-105.829	111800	-116.07
111900	-102.838	111900	-104.27
112000	-97.4155	112000	-110.251
112100	-98.2295	112100	-114.646
112200	-97.5627	112200	-98.8998
112300	-99.6331	112300	-101.706
112400	-94.8832	112400	-103.779
112500	-99.2243	112500	-103.056
112600	-100.65	112600	-100.061
112700	-98.6102	112700	-107.713
112800	-95.4578	112800	-102.066
112900	-99.1892	112900	-102.745
113000	-98.2685	113000	-104.469
113100	-95.2933	113100	-96.1366
113200	-95.3425	113200	-106.678
113300	-98.5651	113300	-99.4062
113400	-95.0914	113400	-109.914
113500	-104.815	113500	-101.537
113600	-101.307	113600	-101.495
113700	-98.8266	113700	-101.668
113800	-94.3411	113800	-101.744
113900	-101.88	113900	-96.9841
114000	-97.4151	114000	-102.261
114100	-106.481	114100	-101.377
114200	-100.397	114200	-104.202
114300	-95.8341	114300	-102.198
114400	-94.1887	114400	-97.4884
114500	-92.4445	114500	-100.529
114600	-95.7345	114600	-100.167
114700	-95.8104	114700	-97.7239
114800	-99.5575	114800	-103.537
114900	-98.5258	114900	-101.526
115000	-98.2875	115000	-94.9527
115100	-96.592	115100	-98.2524
115200	-95.5558	115200	-96.6355
115300	-98.4723	115300	-96.6194
115400	-100.73	115400	-117.104
115500	-92.8896	115500	-95.3616
115600	-99.0476	115600	-98.5123
115700	-98.5187	115700	-102.149
115800	-96.2368	115800	-102.212
115900	-97.255	115900	-98.2867
116000	-98.5982	116000	-104.61
116100	-102.209	116100	-98.1754
116200	-95.9611	116200	-102.381
116300	-100.751	116300	-99.3308
116400	-100.968	116400	-118.471
116500	-96.6836	116500	-103.778
116600	-102.633	116600	-94.5749
116700	-97.7921	116700	-97.8383
116800	-98.3244	116800	-102.431
116900	-94.3694	116900	-114.275
117000	-105.18	117000	-110.007
117100	-94.3329	117100	-95.3344
117200	-101.184	117200	-104.355
117300	-98.6416	117300	-104.02
117400	-99.4254	117400	-111.403
117500	-98.7795	117500	-108.194
117600	-93.6521	117600	-101.56
117700	-99.5454	117700	-105.031
117800	-102.901	117800	-98.9295
117900	-97.6425	117900	-99.9805
118000	-99.3491	118000	-100.411
118100	-102.137	118100	-98.0977
118200	-100.393	118200	-99.1437
118300	-98.2557	118300	-100.502
118400	-103.452	118400	-106.674
118500	-100.767	118500	-99.4409
118600	-96.1062	118600	-105.627
118700	-94.0655	118700	-105.566
118800	-93.8532	118800	-103.036
118900	-95.6391	118900	-103.45
119000	-96.9852	119000	-97.6018
119100	-97.6784	119100	-110.051
119200	-96.8125	119200	-106.842
119300	-96.4779	119300	-105.132
119400	-102.062	119400	-105.926
119500	-97.2036	119500	-105.25
119600	-97.8168	119600	-106.591
119700	-96.3363	119700	-107.062
119800	-102.009	119800	-100.271
119900	-100.142	119900	-100.827
120000	-98.4953	120000	-103.819
120100	-105.066	120100	-102.132
120200	-100.552	120200	-99.9984
120300	-98.0432	120300	-98.8443
120400	-96.6225	120400	-97.868
120500	-96.6562	120500	-102.91
120600	-95.1325	120600	-96.8989
120700	-97.607	120700	-114.144
120800	-100.043	120800	-98.7813
120900	-99.4012	120900	-107.953
121000	-96.6352	121000	-100.725
121100	-101.616	121100	-99.0556
121200	-101.525	121200	-100.959
121300	-95.6407	121300	-104.872
121400	-109.004	121400	-94.9281
121500	-98.8403	121500	-102.446
121600	-99.3268	121600	-105.626
121700	-98.9977	121700	-98.5243
121800	-95.0041	121800	-99.4877
121900	-104.208	121900	-104.848
122000	-100.017	122000	-102.744
122100	-102.529	122100	-102.557
122200	-103.704	122200	-105.78
122300	-95.3056	122300	-105.253
122400	-99.0688	122400	-100.193
122500	-98.0529	122500	-95.4708
122600	-100.048	122600	-111.749
122700	-100.39	122700	-112.798
122800	-97.9689	122800	-101.533
122900	-96.8711	122900	-101.987
123000	-101.505	123000	-104.532
123100	-96.515	123100	-103.529
123200	-108.354	123200	-98.8907
123300	-96.7207	123300	-119.118
123400	-102.251	123400	-110.75
123500	-100.595	123500	-106.702
123600	-100.541	123600	-103.623
123700	-97.6147	123700	-101.844
123800	-92.4579	123800	-105.137
123900	-96.661	123900	-101.903
124000	-96.1254	124000	-105.86
124100	-98.5583	124100	-110.468
124200	-97.7411	124200	-105.079
124300	-99.7676	124300	-98.0217
124400	-97.3557	124400	-112.133
124500	-96.7549	124500	-97.7495
124600	-96.9178	124600	-100.253
124700	-103.274	124700	-108.815
124800	-99.0463	124800	-100.088
124900	-96.3144	124900	-101.678
125000	-99.0561	125000	-104.874
125100	-101.301	125100	-104.753
125200	-99.7196	125200	-107.766
125300	-99.6916	125300	-101.053
125400	-98.9943	125400	-106.783
125500	-97.2317	125500	-104.338
125600	-103.823	125600	-101.929
125700	-98.6156	125700	-117.998
125800	-97.9484	125800	-106.529
125900	-98.5488	125900	-107.125
126000	-102.048	126000	-125.117
126100	-95.1259	126100	-108.247
126200	-99.0255	126200	-99.4088
126300	-100.622	126300	-118.214
126400	-102.441	126400	-100.949
126500	-97.3618	126500	-107.266
126600	-100.541	126600	-105.406
126700	-99.7811	126700	-107.523
126800	-100.392	126800	-109.902
126900	-100.139	126900	-104.563
127000	-100.051	127000	-103.485
127100	-97.8562	127100	-99.2174
127200	-99.3482	127200	-99.9505
127300	-98.1501	127300	-104.257
127400	-97.5723	127400	-120.826
127500	-100.298	127500	-103.349
127600	-105.603	127600	-100.242
127700	-100.566	127700	-102.408
127800	-95.4114	127800	-105.195
127900	-106.892	127900	-104.749
128000	-99.5556	128000	-103.832
128100	-95.1463	128100	-99.1722
128200	-104.448	128200	-96.1901
128300	-100.333	128300	-103.153
128400	-101.975	128400	-101.063
128500	-100.013	128500	-100.345
128600	-109.067	128600	-98.8415
128700	-98.4365	128700	-103.417
128800	-98.0519	128800	-98.7508
128900	-99.0963	128900	-101.655
129000	-98.442	129000	-97.2087
129100	-99.3273	129100	-104.173
129200	-96.5787	129200	-95.0209
129300	-96.2726	129300	-108.271
129400	-101.067	129400	-107.254
129500	-98.7621	129500	-104.294
129600	-106.109	129600	-103.073
129700	-96.9689	129700	-109.924
129800	-101.198	129800	-98.6428
129900	-106.374	129900	-111.234
130000	-103.602	130000	-104.218
130100	-95.9308	130100	-102.397
130200	-101.8	130200	-107.577
130300	-101.416	130300	-97.9956
130400	-101.485	130400	-109.019
130500	-97.2168	130500	-98.7107
130600	-100.023	130600	-105.324
130700	-112.668	130700	-109.178
130800	-98.0444	130800	-99.0017
130900	-96.8592	130900	-106.939
131000	-97.9656	131000	-97.6441
131100	-98.4793	131100	-106.416
131200	-101.049	131200	-121.514
131300	-99.2856	131300	-106.773
131400	-98.4969	131400	-100.755
131500	-98.515	131500	-100.161
131600	-99.2936	131600	-106.953
131700	-98.4727	131700	-103.009
131800	-99.5197	131800	-101.671
131900	-100.188	131900	-115.076
132000	-98.4164	132000	-106.86
132100	-99.9401	132100	-104.19
132200	-98.0592	132200	-103.633
132300	-96.3324	132300	-101.043
132400	-105.291	132400	-107.646
132500	-96.1254	132500	-102.959
132600	-104.262	132600	-113.099
132700	-99.8475	132700	-108.354
132800	-105.091	132800	-106.879
132900	-97.992	132900	-102.422
133000	-104.256	133000	-103.811
133100	-98.4549	133100	-100.764
133200	-99.2134	133200	-101.465
133300	-101.453	133300	-106.159
133400	-103.596	133400	-102.902
133500	-109.434	133500	-130.907
133600	-100.165	133600	-103.276
133700	-96.4641	133700	-107.057
133800	-100.823	133800	-103.017
133900	-104.973	133900	-105.948
134000	-97.7609	134000	-101.551
134100	-101.023	134100	-99.0431
134200	-95.8022	134200	-102.311
134300	-101.867	134300	-104.831
134400	-103.31	134400	-97.156
134500	-103.696	134500	-105.53
134600	-95.8678	134600	-111.881
134700	-100.857	134700	-105.955
134800	-99.3426	134800	-116.566
134900	-98.1407	134900	-103.89
135000	-98.7533	135000	-104.609
135100	-106.522	135100	-113.961
135200	-98.633	135200	-106.371
135300	-97.3704	135300	-101.348
135400	-100.157	135400	-101.612
135500	-97.1844	135500	-99.177
135600	-102.08	135600	-109.304
135700	-97.5222	135700	-101.665
135800	-100.392	135800	-101.489
135900	-101.137	135900	-104.05
136000	-101.52	136000	-112.591
136100	-101.59	136100	-97.7579
136200	-98.9271	136200	-104.237
136300	-97.8473	136300	-101.069
136400	-98.4921	136400	-112.284
136500	-101.249	136500	-112.699
136600	-98.9951	136600	-98.0879
136700	-99.214	136700	-102.527
136800	-96.7427	136800	-96.7585
136900	-107.012	136900	-103.551
137000	-100.084	137000	-106.448
137100	-99.5911	137100	-106.163
137200	-102.095	137200	-111.956
137300	-96.0139	137300	-104.936
137400	-108.679	137400	-99.1934
137500	-99.1054	137500	-120.284
137600	-98.8873	137600	-105.661
137700	-98.4854	137700	-101.635
137800	-96.0109	137800	-110.76
137900	-103.912	137900	-108.884
138000	-104.054	138000	-101.279
138100	-100.931	138100	-98.6088
138200	-97.2721	138200	-105.285
138300	-100.764	138300	-104.275
138400	-102.148	138400	-107.161
138500	-99.2585	138500	-100.983
138600	-102.521	138600	-107.063
138700	-98.1371	138700	-103.977
138800	-96.9076	138800	-107.879
138900	-98.1884	138900	-100.704
139000	-105.318	139000	-102.284
139100	-114.888	139100	-107.222
139200	-103.379	139200	-109.915
139300	-98.8126	139300	-104.999
139400	-103.065	139400	-112.895
139500	-95.8964	139500	-110.252
139600	-101.392	139600	-106.993
139700	-100.663	139700	-120.407
139800	-101.99	139800	-103.066
139900	-101.335	139900	-98.0432
140000	-103.792	140000	-111.653
140100	-97.4408	140100	-100.972
140200	-93.6874	140200	-101.494
140300	-98.911	140300	-116.466
140400	-97.7638	140400	-105.305
140500	-99.2365	140500	-104.329
140600	-97.0293	140600	-110.175
140700	-98.3959	140700	-105.497
140800	-100.686	140800	-106.279
140900	-98.8168	140900	-103.806
141000	-112.547	141000	-97.7026
141100	-99.6458	141100	-99.0804
141200	-102.769	141200	-101.275
141300	-100.86	141300	-103.426
141400	-98.7877	141400	-108.304
141500	-102.889	141500	-108.504
141600	-103.787	141600	-116.091
141700	-104.244	141700	-107.981
141800	-99.5744	141800	-105.055
141900	-105.703	141900	-109.621
142000	-98.2859	142000	-107.297
142100	-97.1777	142100	-99.6703
142200	-98.08	142200	-103.449
142300	-99.7238	142300	-106.06
142400	-97.9009	142400	-104.866
142500	-97.6162	142500	-114.335
142600	-101.503	142600	-112.228
142700	-101.707	142700	-108.052
142800	-101.446	142800	-103.23
142900	-99.3439	142900	-103.001
143000	-110.601	143000	-104.326
143100	-100.825	143100	-119.957
143200	-99.0594	143200	-107.056
143300	-95.5753	143300	-111.749
143400	-100.503	143400	-99.7124
143500	-99.7915	143500	-102.339
143600	-97.4796	143600	-106.993
143700	-100.869	143700	-100.255
143800	-97.4194	143800	-103.115
143900	-97.2554	143900	-107.647
144000	-101.628	144000	-106.433
144100	-104.854	144100	-100.326
144200	-101.275	144200	-103.08
144300	-99.6968	144300	-107.417
144400	-99.6192	144400	-100.43
144500	-101.588	144500	-102.3
144600	-109.928	144600	-101.668
144700	-101.982	144700	-104.41
144800	-97.4164	144800	-107.669
144900	-98.9481	144900	-99.0557
145000	-101.22	145000	-103.22
145100	-105.177	145100	-98.5356
145200	-100.16	145200	-131.725
145300	-99.1067	145300	-103.049
145400	-97.7061	145400	-109.657
145500	-100.331	145500	-104.122
145600	-100.28	145600	-108.559
145700	-102.329	145700	-100.95
145800	-103.429	145800	-108.46
145900	-98.3621	145900	-101.043
146000	-96.931	146000	-106.919
146100	-101.865	146100	-103.613
146200	-104.109	146200	-112.455
146300	-100.61	146300	-100.925
146400	-102.038	146400	-104.202
146500	-99.973	146500	-106.856
146600	-103.738	146600	-99.7558
146700	-101.75	146700	-103.811
146800	-102.062	146800	-104.201
146900	-98.8478	146900	-104.686
147000	-98.3464	147000	-106.534
147100	-100.489	147100	-101.887
147200	-105.788	147200	-106.883
147300	-104.53	147300	-105.672
147400	-102.715	147400	-99.7698
147500	-101.507	147500	-103.261
147600	-104.029	147600	-104.305
147700	-104.328	147700	-101.515
147800	-101.512	147800	-97.9848
147900	-103.253	147900	-98.4377
148000	-98.8324	148000	-112.619
148100	-99.057	148100	-102.704
148200	-102.698	148200	-112.737
148300	-99.3027	148300	-112.478
148400	-102.9	148400	-103.311
148500	-112.222	148500	-111.723
148600	-106.079	148600	-101.241
148700	-101.773	148700	-97.7692
148800	-100.564	148800	-104.619
148900	-101.513	148900	-96.5707
149000	-99.4596	149000	-102.487
149100	-99.9844	149100	-107.365
149200	-104.278	149200	-109.27
149300	-104.883	149300	-102.395
149400	-103.217	149400	-112.056
149500	-103.488	149500	-100.455
149600	-99.9542	149600	-101.558
149700	-100.489	149700	-103.675
149800	-98.8501	149800	-110.303
149900	-99.1414	149900	-109.271
150000	-102.021	150000	-131.567
150100	-101.082	150100	-120.243
150200	-99.2059	150200	-101.979
150300	-98.3212	150300	-102.426
150400	-101.59	150400	-101.632
150500	-101.271	150500	-100.175
150600	-102.554	150600	-103.067
150700	-99.1713	150700	-103.95
150800	-96.5301	150800	-116.811
150900	-100.167	150900	-106.919
151000	-100.592	151000	-114.122
151100	-103.027	151100	-106.716
151200	-100.308	151200	-103.072
151300	-105.036	151300	-103.659
151400	-102.549	151400	-114.588
151500	-102.274	151500	-105.164
151600	-105.901	151600	-100.257
151700	-100.117	151700	-103.178
151800	-99.8417	151800	-104.707
151900	-104.042	151900	-103.351
152000	-105.417	152000	-105.547
152100	-99.0118	152100	-111.884
152200	-99.0488	152200	-98.2597
152300	-107.905	152300	-103.452
152400	-101.577	152400	-103.95
152500	-103.669	152500	-113.209
152600	-103.664	152600	-107.495
152700	-98.1547	152700	-105.64
152800	-104.807	152800	-100.177
152900	-96.2921	152900	-97.4393
153000	-102.126	153000	-111.847
153100	-109.245	153100	-108.079
153200	-106.389	153200	-107.757
153300	-100.889	153300	-109.374
153400	-100.733	153400	-106.331
153500	-107.431	153500	-101.234
153600	-101.321	153600	-108.025
153700	-100.771	153700	-102.326
153800	-101.124	153800	-107.761
153900	-100.69	153900	-106.792
154000	-103.213	154000	-102.565
154100	-102.09	154100	-103.098
154200	-99.0589	154200	-107.395
154300	-100.711	154300	-100.388
154400	-97.8482	154400	-114.795
154500	-96.3607	154500	-104.039
154600	-98.1887	154600	-103.427
154700	-105.772	154700	-102.997
154800	-102.54	154800	-99.4095
154900	-99.5126	154900	-97.5226
155000	-102.5	155000	-106.546
155100	-102.059	155100	-99.4041
155200	-103.293	155200	-100.107
155300	-101.091	155300	-107.872
155400	-99.5376	155400	-103.863
155500	-101.543	155500	-100.803
155600	-99.1604	155600	-108.61
155700	-105.984	155700	-110.012
155800	-101.707	155800	-106.841
155900	-103.708	155900	-112.516
156000	-100.421	156000	-101.911
156100	-100.714	156100	-99.1611
156200	-98.4877	156200	-116.21
156300	-101.729	156300	-105.799
156400	-106.222	156400	-98.9004
156500	-97.2688	156500	-124.983
156600	-98.6427	156600	-108.341
156700	-99.7905	156700	-103.824
156800	-101.632	156800	-100.02
156900	-99.3743	156900	-100.225
157000	-97.235	157000	-105.157
157100	-101.001	157100	-108.995
157200	-101.538	157200	-109.961
157300	-97.7956	157300	-100.812
157400	-98.7614	157400	-106.03
157500	-102.015	157500	-108.291
157600	-100.125	157600	-110.953
157700	-107.848	157700	-111.397
157800	-103.222	157800	-101.008
157900	-99.6714	157900	-114.054
158000	-99.9317	158000	-110.621
158100	-100.756	158100	-102.737
158200	-101.373	158200	-99.0481
158300	-100.919	158300	-105.15
158400	-103.781	158400	-107.335
158500	-106.763	158500	-107.263
158600	-100.226	158600	-110.357
158700	-109.28	158700	-109.609
158800	-98.635	158800	-106.633
158900	-103.332	158900	-107.418
159000	-101.612	159000	-102.255
159100	-102.516	159100	-105.944
159200	-99.6231	159200	-95.7361
159300	-107.702	159300	-108.311
159400	-100.77	159400	-102.431
159500	-101.261	159500	-114.04
159600	-99.5476	159600	-99.9099
159700	-100.388	159700	-111.891
159800	-99.031	159800	-100.228
159900	-101.849	159900	-116.73
160000	-107.79	160000	-109.27
160100	-101.378	160100	-107.615
160200	-105.205	160200	-111.637
160300	-100.425	160300	-101.617
160400	-114.287	160400	-107.785
160500	-101.792	160500	-114.114
160600	-107.773	160600	-110.375
160700	-100.686	160700	-104.256
160800	-105.762	160800	-101.005
160900	-98.04	160900	-104.109
161000	-103.061	161000	-103.908
161100	-100.05	161100	-108.632
161200	-100.81	161200	-106.059
161300	-99.2221	161300	-106.182
161400	-101.871	161400	-104.534
161500	-103.396	161500	-115.309
161600	-99.4294	161600	-103.072
161700	-100.996	161700	-113.905
161800	-102.465	161800	-103.151
161900	-101.778	161900	-102.832
162000	-102.374	162000	-100.009
162100	-98.4055	162100	-105.274
162200	-102.255	162200	-100.554
162300	-99.1939	162300	-103.153
162400	-102.531	162400	-100.624
162500	-101.683	162500	-99.0821
162600	-99.5843	162600	-115.973
162700	-100.461	162700	-103.403
162800	-110.161	162800	-112.573
162900	-104.42	162900	-102.232
163000	-102.079	163000	-115.174
163100	-101.053	163100	-105.311
163200	-100.174	163200	-98.7883
163300	-100.189	163300	-102.472
163400	-104.11	163400	-99.089
163500	-102.125	163500	-98.022
163600	-98.7315	163600	-97.3877
163700	-100.906	163700	-107.337
163800	-107.211	163800	-100.17
163900	-100.654	163900	-105.538
164000	-103.245	164000	-109.665
164100	-103.053	164100	-102.947
164200	-103.002	164200	-103.208
164300	-100.14	164300	-102.212
164400	-100.521	164400	-103.81
164500	-105.236	164500	-102.457
164600	-98.1112	164600	-101.916
164700	-101.39	164700	-105.124
164800	-99.1661	164800	-101.464
164900	-104.965	164900	-102.636
165000	-98.8481	165000	-102.366
165100	-102.69	165100	-109.05
165200	-104.392	165200	-105.448
165300	-99.901	165300	-101.718
165400	-95.9456	165400	-109.658
165500	-102.301	165500	-110.116
165600	-101.073	165600	-105.783
165700	-100.586	165700	-103.37
165800	-100.473	165800	-109.398
165900	-102.729	165900	-109.134
166000	-102.555	166000	-105.614
166100	-100.387	166100	-101.623
166200	-100.843	166200	-111.644
166300	-98.1397	166300	-103.234
166400	-103.445	166400	-115.908
166500	-98.691	166500	-100.635
166600	-100.832	166600	-103.766
166700	-101.067	166700	-100.609
166800	-104.743	166800	-105.227
166900	-103.1	166900	-102.036
167000	-110.797	167000	-100.649
167100	-103.075	167100	-107.264
167200	-103.674	167200	-104.065
167300	-101.238	167300	-105.663
167400	-101.132	167400	-105.979
167500	-98.8763	167500	-97.1378
167600	-106.998	167600	-98.4756
167700	-108.858	167700	-102.546
167800	-105.37	167800	-107.491
167900	-103.823	167900	-102.711
168000	-100.182	168000	-105.765
168100	-96.9096	168100	-103.103
168200	-99.6096	168200	-103.095
168300	-99.9594	168300	-117.426
168400	-102.871	168400	-121.782
168500	-102.924	168500	-105.219
168600	-105.804	168600	-108.892
168700	-99.6453	168700	-100.24
168800	-102.89	168800	-101.484
168900	-100.44	168900	-121.883
169000	-103.642	169000	-107.975
169100	-102.131	169100	-107.66
169200	-100.482	169200	-98.4006
169300	-100.142	169300	-109.005
169400	-102.376	169400	-102.306
169500	-99.4211	169500	-101.491
169600	-104.573	169600	-109.974
169700	-102.956	169700	-109.151
169800	-103.092	169800	-114.251
169900	-100.586	169900	-114.738
170000	-102.275	170000	-107.007
170100	-102.47	170100	-103.667
170200	-98.451	170200	-104.248
170300	-104.212	170300	-103.437
170400	-101.459	170400	-116.131
170500	-100.542	170500	-105.709
170600	-104.076	170600	-102.405
170700	-107.979	170700	-104.86
170800	-100.652	170800	-107.987
170900	-102.213	170900	-102.287
171000	-97.4745	171000	-102.884
171100	-104.36	171100	-105.126
171200	-103.319	171200	-99.6737
171300	-101.209	171300	-106.009
171400	-101.915	171400	-105.927
171500	-100.003	171500	-99.1463
171600	-103.488	171600	-104.31
171700	-103.73	171700	-108.001
171800	-101.697	171800	-100.919
171900	-100.102	171900	-105.866
172000	-106.179	172000	-104.865
172100	-105.196	172100	-105.923
172200	-102.961	172200	-108.331
172300	-99.6346	172300	-111.326
172400	-103.124	172400	-105.462
172500	-102.184	172500	-104.347
172600	-98.293	172600	-104.029
172700	-99.5344	172700	-106.721
172800	-102.372	172800	-106.355
172900	-101.861	172900	-107.666
173000	-105.582	173000	-104.199
173100	-102.968	173100	-108.421
173200	-109.091	173200	-100.348
173300	-101.514	173300	-105.516
173400	-102.49	173400	-98.2078
173500	-96.3574	173500	-99.1162
173600	-101.174	173600	-112.085
173700	-99.4158	173700	-97.187
173800	-104.531	173800	-102.436
173900	-101.951	173900	-106.668
174000	-100.894	174000	-109.012
174100	-103.935	174100	-97.5836
174200	-104.598	174200	-113.878
174300	-100.897	174300	-100.441
174400	-100.965	174400	-106.288
174500	-103.978	174500	-103.353
174600	-108.827	174600	-114.021
174700	-100.195	174700	-103.604
174800	-102.536	174800	-108.75
174900	-98.8865	174900	-101.85
175000	-100.858	175000	-110.088
175100	-105.832	175100	-108.369
175200	-103.019	175200	-109.432
175300	-104.247	175300	-108.334
175400	-103.226	175400	-99.7448
175500	-98.2999	175500	-107.37
175600	-106.086	175600	-104.561
175700	-103.195	175700	-111.39
175800	-105.805	175800	-103.385
175900	-101.425	175900	-101.953
176000	-104.889	176000	-109.559
176100	-103.199	176100	-102.274
176200	-101.298	176200	-116.422
176300	-101.73	176300	-109.208
176400	-98.9705	176400	-108.256
176500	-100.138	176500	-106.402
176600	-104.791	176600	-109.454
176700	-101.991	176700	-97.8645
176800	-100.57	176800	-104.082
176900	-104.292	176900	-106.052
177000	-100.623	177000	-99.0376
177100	-103.437	177100	-97.302
177200	-101.794	177200	-101.547
177300	-104.782	177300	-104.798
177400	-104.889	177400	-104.274
177500	-100.768	177500	-107.625
177600	-103.505	177600	-102.823
177700	-103.192	177700	-102.542
177800	-101.29	177800	-108.154
177900	-105.585	177900	-105.53
178000	-105.81	178000	-112.926
178100	-100.451	178100	-107.076
178200	-100.854	178200	-107.792
178300	-102.214	178300	-108.157
178400	-103.214	178400	-98.4994
178500	-103.466	178500	-111.961
178600	-100.554	178600	-100.161
178700	-101.769	178700	-105.831
178800	-100.238	178800	-115.897
178900	-103.075	178900	-106.19
179000	-101.345	179000	-103.175
179100	-105.751	179100	-118.667
179200	-100.082	179200	-115.774
179300	-102.092	179300	-110.419
179400	-99.278	179400	-126.361
179500	-99.8754	179500	-105.332
179600	-98.7354	179600	-109.182
179700	-103.313	179700	-112.424
179800	-98.2812	179800	-111.355
179900	-102.896	179900	-111.245
180000	-98.923	180000	-112.614
180100	-101.446	180100	-106.197
180200	-103.542	180200	-107.654
180300	-104.397	180300	-112.366
180400	-102.007	180400	-101.857
180500	-100.702	180500	-104.482
180600	-105.893	180600	-106.714
180700	-103.714	180700	-108.173
180800	-100.448	180800	-112.197
180900	-106.315	180900	-105.879
181000	-104.057	181000	-102.43
181100	-103.721	181100	-115.367
181200	-104.768	181200	-104.123
181300	-100.862	181300	-105.538
181400	-101.175	181400	-102.187
181500	-106.694	181500	-100.712
181600	-109.479	181600	-107.393
181700	-105.951	181700	-102.332
181800	-102.254	181800	-111.789
181900	-102.83	181900	-107.326
182000	-111.395	182000	-105.342
182100	-105.728	182100	-103.482
182200	-97.9559	182200	-104.38
182300	-99.9621	182300	-106.227
182400	-100.626	182400	-109.355
182500	-102.849	182500	-104.827
182600	-99.7128	182600	-112.548
182700	-100.417	182700	-108.864
182800	-97.5226	182800	-108.969
182900	-105.915	182900	-102.028
183000	-100.698	183000	-107.576
183100	-105.458	183100	-105.107
183200	-102.389	183200	-110.7
183300	-98.3969	183300	-103.662
183400	-100.214	183400	-103.989
183500	-102.991	183500	-110.704
183600	-105.068	183600	-109.658
183700	-102.013	183700	-112.758
183800	-102.087	183800	-108.023
183900	-103.962	183900	-109.846
184000	-105.472	184000	-99.641
184100	-111.169	184100	-104.218
184200	-99.9829	184200	-96.0752
184300	-104.03	184300	-115.151
184400	-102.097	184400	-103.991
184500	-104.388	184500	-98.8592
184600	-101.892	184600	-101.454
184700	-102.817	184700	-102.49
184800	-102.688	184800	-112.578
184900	-103.13	184900	-104.472
185000	-102.821	185000	-105.595
185100	-107.717	185100	-102.395
185200	-101.811	185200	-108.206
185300	-101.315	185300	-117.696
185400	-103.961	185400	-106.301
185500	-100.824	185500	-100.36
185600	-103.994	185600	-108.311
185700	-99.3418	185700	-108.897
185800	-102.139	185800	-104.479
185900	-98.1594	185900	-101.558
186000	-104.738	186000	-100.991
186100	-101.942	186100	-103.884
186200	-100.701	186200	-101.438
186300	-101.634	186300	-104.086
186400	-104.394	186400	-112.31
186500	-101.621	186500	-110.845
186600	-102.145	186600	-105.542
186700	-104.377	186700	-116.699
186800	-100.88	186800	-115.87
186900	-102.101	186900	-100.358
187000	-102.971	187000	-110.394
187100	-105.705	187100	-99.9483
187200	-101.267	187200	-109.308
187300	-105.408	187300	-105.99
187400	-102.079	187400	-112.256
187500	-101.834	187500	-101.344
187600	-103.595	187600	-101.604
187700	-101.966	187700	-110.788
187800	-104.007	187800	-105.831
187900	-102.518	187900	-102.719
188000	-103.672	188000	-109.689
188100	-107.459	188100	-100.584
188200	-102.911	188200	-114.593
188300	-103.884	188300	-109.485
188400	-106.409	188400	-102.312
188500	-103.689	188500	-104.391
188600	-104.378	188600	-125.307
188700	-102.575	188700	-107.221
188800	-102.889	188800	-108.319
188900	-104.8	188900	-107.999
189000	-103.205	189000	-101.89
189100	-98.3049	189100	-104.186
189200	-99.3799	189200	-100.631
189300	-103.049	189300	-100.079
189400	-105.525	189400	-107.173
189500	-105.147	189500	-110.763
189600	-102.909	189600	-107.778
189700	-102.522	189700	-105.502
189800	-103.687	189800	-101.397
189900	-106.416	189900	-114.618
190000	-107.665	190000	-107.228
190100	-98.3543	190100	-103.166
190200	-97.8962	190200	-110.602
190300	-101.012	190300	-100.311
190400	-100.396	190400	-109.577
190500	-105.497	190500	-104.561
190600	-100.015	190600	-106.659
190700	-103.091	190700	-123.018
190800	-105.446	190800	-108.314
190900	-102.014	190900	-104.301
191000	-101.65	191000	-102.621
191100	-103.824	191100	-106.813
191200	-105.51	191200	-104.547
191300	-103.17	191300	-104.078
191400	-108.949	191400	-101.322
191500	-101.66	191500	-131.687
191600	-99.7718	191600	-101.973
191700	-98.3199	191700	-101.417
191800	-101.696	191800	-117.036
191900	-107.779	191900	-114.854
192000	-100.56	192000	-100.714
192100	-104.835	192100	-109.491
192200	-101.562	192200	-108.696
192300	-99.5323	192300	-107.786
192400	-102.712	192400	-107.527
192500	-103.907	192500	-106.321
192600	-104.003	192600	-104.553
192700	-104.274	192700	-104.871
192800	-101.779	192800	-105.998
192900	-102.967	192900	-104.352
193000	-104.688	193000	-105.102
193100	-102.133	193100	-107.294
193200	-99.5336	193200	-101.331
193300	-107.093	193300	-103.534
193400	-112.708	193400	-114.825
193500	-107.612	193500	-111.701
193600	-99.8044	193600	-102.174
193700	-98.4365	193700	-98.6715
193800	-105.592	193800	-101.764
193900	-100.982	193900	-113.518
194000	-103.364	194000	-131.065
194100	-100.305	194100	-109.171
194200	-101.559	194200	-104.966
194300	-104.022	194300	-106.78
194400	-101.851	194400	-102.919
194500	-103.569	194500	-105.347
194600	-102.314	194600	-114.008
194700	-105.341	194700	-103.002
194800	-101.833	194800	-104.567
194900	-102.078	194900	-103.716
195000	-104.954	195000	-104.404
195100	-102.221	195100	-110.239
195200	-101.287	195200	-103.86
195300	-102.056	195300	-105.825
195400	-104.422	195400	-115.192
195500	-101.383	195500	-102.076
195600	-101.124	195600	-104.658
195700	-102.713	195700	-105.887
195800	-103.009	195800	-106.262
195900	-106.621	195900	-104.763
196000	-102.483	196000	-101.199
196100	-105.676	196100	-115.485
196200	-105.595	196200	-117.507
196300	-103.923	196300	-106.026
196400	-104.114	196400	-103.649
196500	-103.43	196500	-113.284
196600	-106.104	196600	-111.018
196700	-100.655	196700	-103.906
196800	-104.819	196800	-100.589
196900	-105.874	196900	-103.852
197000	-100.249	197000	-110.23
197100	-101.813	197100	-109.749
197200	-100.866	197200	-103.44
197300	-106.197	197300	-118.862
197400	-106.29	197400	-104.708
197500	-104.782	197500	-101.87
197600	-108.412	197600	-98.5255
197700	-104.775	197700	-106.397
197800	-102.926	197800	-111.202
197900	-104.021	197900	-102.545
198000	-101.219	198000	-100.473
198100	-106.279	198100	-103.817
198200	-112.603	198200	-113.292
198300	-101.352	198300	-118.57
198400	-101.706	198400	-112.53
198500	-107.072	198500	-104.823
198600	-99.4692	198600	-107.802
198700	-101.738	198700	-103.931
198800	-102.079	198800	-109.49
198900	-104.878	198900	-101.375
199000	-103.177	199000	-114.224
199100	-100.607	199100	-107.339
199200	-98.7142	199200	-104.714
199300	-100.479	199300	-109.75
199400	-100.807	199400	-102.682
199500	-104.596	199500	-102.99
199600	-104.256	199600	-107.301
199700	-100.564	199700	-102.014
[truncated: 198,002+ more rows]
