# Supplementary material for: Improved demodulated phase signal resolution for carrier signals with small modulation index by clipping and synchronous sampling for heterodyne interferometers
Source: Sci Rep. 2023 May 26;13:8570. doi: 10.1038/s41598-023-35000-2 (PMC10220044; doi:10.1038/s41598-023-35000-2)
Supplement: Supplementary file 6 — Supplementary Information 6. [file 41598_2023_35000_MOESM6_ESM.xlsx]

## Sheet: Supplementary table S3
Supplementary table S3: Raw data for the power spectrum of the demodulated phase of the clipped and unclipped signal when q=2 (Figure 6a)
Clipped_x	Clipped_y	Unclipped_x	Unclipped_y
0	-30.325	0	-28.3556
100	-30.275	100	-27.3071
200	-41.2519	200	-45.634
300	-42.5995	300	-40.6277
400	-49.2545	400	-42.5601
500	-52.9738	500	-45.1486
600	-52.337	600	-51.2968
700	-63.7156	700	-51.0048
800	-63.2991	800	-50.4851
900	-66.6038	900	-50.9586
1000	-62.4264	1000	-56.5089
1100	-62.6156	1100	-50.446
1200	-59.3119	1200	-55.7019
1300	-61.6728	1300	-57.3046
1400	-62.6111	1400	-58.955
1500	-79.3413	1500	-57.5161
1600	-67.277	1600	-56.9875
1700	-74.9428	1700	-59.1471
1800	-68.6748	1800	-59.3525
1900	-70.6554	1900	-56.4714
2000	-68.1199	2000	-61.4727
2100	-69.8502	2100	-61.4925
2200	-81.4574	2200	-59.1064
2300	-76.094	2300	-61.7064
2400	-78.1555	2400	-62.2162
2500	-71.931	2500	-58.747
2600	-68.0079	2600	-60.0839
2700	-66.4226	2700	-60.9842
2800	-69.5516	2800	-62.477
2900	-71.6591	2900	-60.9659
3000	-71.9661	3000	-60.948
3100	-75.9728	3100	-63.227
3200	-76.6057	3200	-63.4183
3300	-76.4932	3300	-65.6603
3400	-75.3216	3400	-62.7662
3500	-74.9122	3500	-62.8622
3600	-75.5834	3600	-65.4494
3700	-71.8587	3700	-64.8719
3800	-72.1292	3800	-63.5228
3900	-73.7775	3900	-64.6958
4000	-70.5616	4000	-65.775
4100	-80.6579	4100	-64.5595
4200	-76.0732	4200	-65.1105
4300	-76.6756	4300	-65.738
4400	-76.3552	4400	-66.1504
4500	-82.8749	4500	-67.7518
4600	-75.5324	4600	-65.2157
4700	-81.7189	4700	-67.6423
4800	-77.9176	4800	-68.2738
4900	-83.0921	4900	-70.5604
5000	-79.2718	5000	-67.6964
5100	-71.2461	5100	-67.6341
5200	-77.0073	5200	-66.6053
5300	-73.5683	5300	-68.1258
5400	-75.6212	5400	-67.8932
5500	-75.4916	5500	-69.2748
5600	-75.2687	5600	-67.7037
5700	-74.4153	5700	-66.4795
5800	-79.2735	5800	-70.7122
5900	-89.8518	5900	-67.7724
6000	-75.7159	6000	-68.6652
6100	-80.5397	6100	-70.9889
6200	-79.5851	6200	-67.94
6300	-80.7749	6300	-67.6596
6400	-86.1238	6400	-69.8022
6500	-78.5849	6500	-69.8717
6600	-84.0451	6600	-69.1881
6700	-79.8082	6700	-68.8773
6800	-84.77	6800	-70.6541
6900	-80.5896	6900	-70.6927
7000	-77.3265	7000	-71.2818
7100	-92.8099	7100	-69.4119
7200	-81.7533	7200	-69.1262
7300	-99.3573	7300	-72.3457
7400	-82.7233	7400	-70.4354
7500	-81.246	7500	-71.3177
7600	-83.6514	7600	-71.0013
7700	-82.0571	7700	-71.0383
7800	-81.899	7800	-72.4817
7900	-86.2435	7900	-71.3025
8000	-81.6882	8000	-80.0416
8100	-89.0811	8100	-71.3194
8200	-78.8792	8200	-71.7884
8300	-95.4696	8300	-73.812
8400	-85.1073	8400	-72.8025
8500	-85.9413	8500	-71.0897
8600	-91.2958	8600	-73.0836
8700	-83.0207	8700	-72.6148
8800	-83.6123	8800	-72.065
8900	-83.8446	8900	-70.9367
9000	-76.7489	9000	-72.918
9100	-93.8826	9100	-71.9951
9200	-80.6431	9200	-74.4421
9300	-85.9457	9300	-72.3532
9400	-83.2247	9400	-73.296
9500	-80.7651	9500	-73.0441
9600	-80.6659	9600	-72.7931
9700	-82.6907	9700	-71.7439
9800	-94.9641	9800	-72.8797
9900	-82.9489	9900	-73.5691
10000	-84.8211	10000	-73.5073
10100	-95.3384	10100	-73.8222
10200	-82.5899	10200	-74.1058
10300	-85.1994	10300	-73.619
10400	-89.1601	10400	-73.2058
10500	-88.8506	10500	-74.0459
10600	-84.0335	10600	-76.6912
10700	-83.9633	10700	-74.6085
10800	-85.6197	10800	-73.7223
10900	-82.2668	10900	-72.9262
11000	-88.5186	11000	-74.3785
11100	-82.9251	11100	-74.0807
11200	-93.1389	11200	-74.678
11300	-91.5741	11300	-73.6761
11400	-92.298	11400	-75.4422
11500	-91.0146	11500	-78.2808
11600	-82.9049	11600	-73.7244
11700	-82.8277	11700	-73.0888
11800	-88.3064	11800	-75.5196
11900	-82.8771	11900	-73.918
12000	-78.963	12000	-76.2527
12100	-84.7744	12100	-75.0589
12200	-85.4974	12200	-75.6235
12300	-83.8234	12300	-75.2805
12400	-85.2913	12400	-76.1351
12500	-82.4169	12500	-75.8806
12600	-84.6156	12600	-75.237
12700	-91.4346	12700	-76.8105
12800	-86.3836	12800	-75.6359
12900	-86.0273	12900	-74.6667
13000	-87.9652	13000	-75.8499
13100	-82.5567	13100	-75.8495
13200	-84.9298	13200	-75.9305
13300	-89.2708	13300	-75.1926
13400	-84.2006	13400	-76.1851
13500	-85.4144	13500	-75.6882
13600	-87.3599	13600	-75.2803
13700	-93.6831	13700	-77.25
13800	-87.7911	13800	-75.0321
13900	-84.0352	13900	-76.5144
14000	-84.9226	14000	-74.9762
14100	-82.2041	14100	-76.8945
14200	-101.526	14200	-76.6376
14300	-85.5808	14300	-77.4008
14400	-86.0833	14400	-76.812
14500	-103.088	14500	-75.3334
14600	-90.3437	14600	-77.5426
14700	-86.2554	14700	-76.9718
14800	-93.0199	14800	-76.1898
14900	-88.5015	14900	-76.2232
15000	-91.9063	15000	-77.5155
15100	-90.0494	15100	-75.0556
15200	-94.118	15200	-77.1948
15300	-89.2164	15300	-75.8368
15400	-84.6031	15400	-76.4158
15500	-91.2218	15500	-76.1363
15600	-87.8332	15600	-77.3896
15700	-88.8209	15700	-79.3296
15800	-89.9606	15800	-78.783
15900	-87.5912	15900	-77.4487
16000	-82.8035	16000	-76.8777
16100	-87.2088	16100	-77.6507
16200	-90.1957	16200	-78.926
16300	-86.4924	16300	-77.3242
16400	-87.3033	16400	-77.4658
16500	-88.9356	16500	-78.2096
16600	-89.8302	16600	-76.6207
16700	-98.9919	16700	-77.4531
16800	-88.2031	16800	-78.989
16900	-96.9372	16900	-77.0013
17000	-86.7136	17000	-78.1224
17100	-89.8161	17100	-77.6241
17200	-84.2598	17200	-77.4678
17300	-84.3379	17300	-76.1362
17400	-92.964	17400	-78.5796
17500	-85.583	17500	-77.6083
17600	-91.804	17600	-77.1911
17700	-90.151	17700	-78.5941
17800	-100.598	17800	-78.0237
17900	-92.2997	17900	-76.712
18000	-90.5367	18000	-77.8314
18100	-89.4696	18100	-78.5656
18200	-86.5243	18200	-79.8891
18300	-88.3407	18300	-78.6855
18400	-92.1378	18400	-79.4841
18500	-93.2037	18500	-78.9359
18600	-92.5796	18600	-79.8979
18700	-97.851	18700	-79.6776
18800	-86.8676	18800	-78.9825
18900	-95.2676	18900	-81.5533
19000	-89.2327	19000	-77.3619
19100	-85.6447	19100	-79.4707
19200	-87.6279	19200	-79.2335
19300	-104.628	19300	-79.3019
19400	-88.9077	19400	-79.7042
19500	-95.394	19500	-78.5569
19600	-93.3992	19600	-80.9661
19700	-91.7795	19700	-78.6729
19800	-86.0531	19800	-79.2047
19900	-88.1751	19900	-78.6682
20000	-89.3253	20000	-77.0026
20100	-91.3859	20100	-78.6618
20200	-90.0408	20200	-79.6137
20300	-100.827	20300	-80.4259
20400	-106.382	20400	-79.1635
20500	-92.6703	20500	-81.0376
20600	-91.5375	20600	-79.4011
20700	-89.7378	20700	-80.4428
20800	-88.6273	20800	-79.2884
20900	-86.9283	20900	-79.9578
21000	-90.3237	21000	-80.8108
21100	-88.8985	21100	-80.4604
21200	-86.3128	21200	-79.9604
21300	-90.8731	21300	-80.4969
21400	-94.0381	21400	-79.6536
21500	-94.9027	21500	-79.3913
21600	-95.3389	21600	-81.073
21700	-88.5505	21700	-80.4634
21800	-91.7127	21800	-80.9907
21900	-90.503	21900	-80.8391
22000	-89.564	22000	-80.4195
22100	-93.2842	22100	-80.9597
22200	-87.861	22200	-81.8067
22300	-96.4747	22300	-79.8866
22400	-91.7416	22400	-80.9093
22500	-87.1586	22500	-81.5818
22600	-86.9021	22600	-82.7648
22700	-89.7491	22700	-80.8261
22800	-96.266	22800	-80.7713
22900	-91.7006	22900	-81.0079
23000	-89.8879	23000	-82.627
23100	-93.044	23100	-79.305
23200	-95.2634	23200	-79.9719
23300	-91.0729	23300	-80.0966
23400	-91.4632	23400	-79.2397
23500	-91.3579	23500	-81.5481
23600	-89.6905	23600	-82.465
23700	-89.2333	23700	-80.1002
23800	-90.3856	23800	-81.3477
23900	-96.2394	23900	-81.2423
24000	-86.9024	24000	-80.4604
24100	-92.9305	24100	-82.1037
24200	-91.2308	24200	-80.0056
24300	-87.6794	24300	-81.4068
24400	-92.1091	24400	-80.4999
24500	-90.6272	24500	-81.3737
24600	-91.9247	24600	-81.4824
24700	-95.2533	24700	-81.7102
24800	-92.8614	24800	-81.8846
24900	-92.2502	24900	-80.3722
25000	-90.1711	25000	-81.6522
25100	-94.9381	25100	-80.2841
25200	-100.478	25200	-80.8132
25300	-91.8246	25300	-81.0365
25400	-108.083	25400	-82.9875
25500	-97.3396	25500	-82.0699
25600	-91.977	25600	-82.0028
25700	-97.8611	25700	-81.3494
25800	-89.8784	25800	-82.8057
25900	-93.4694	25900	-80.9041
26000	-91.5603	26000	-81.768
26100	-95.4565	26100	-81.101
26200	-89.7216	26200	-80.9368
26300	-92.0112	26300	-82.6062
26400	-90.8335	26400	-82.8561
26500	-90.1046	26500	-82.9436
26600	-96.8112	26600	-81.7801
26700	-97.3073	26700	-82.3175
26800	-97.2734	26800	-82.7015
26900	-93.7427	26900	-81.9167
27000	-97.4209	27000	-82.6432
27100	-92.1063	27100	-83.9281
27200	-96.2422	27200	-81.2029
27300	-93.4812	27300	-81.8444
27400	-91.2955	27400	-81.7715
27500	-94.1082	27500	-83.448
27600	-92.8394	27600	-83.2706
27700	-91.1859	27700	-82.4639
27800	-93.249	27800	-81.8801
27900	-98.4657	27900	-82.604
28000	-89.9976	28000	-86.9889
28100	-96.3757	28100	-82.5628
28200	-95.0921	28200	-82.5111
28300	-93.6392	28300	-82.577
28400	-97.7419	28400	-82.6237
28500	-92.801	28500	-80.304
28600	-95.3307	28600	-82.1009
28700	-91.5879	28700	-83.8887
28800	-92.3768	28800	-83.3981
28900	-95.6783	28900	-82.1848
29000	-92.99	29000	-82.2403
29100	-92.0269	29100	-82.0381
29200	-92.4491	29200	-81.3611
29300	-96.3722	29300	-84.2937
29400	-96.0249	29400	-83.9889
29500	-90.7562	29500	-82.7907
29600	-94.367	29600	-82.086
29700	-102.398	29700	-83.312
29800	-94.0001	29800	-82.9338
29900	-95.1169	29900	-83.9617
30000	-93.6834	30000	-82.8527
30100	-94.6613	30100	-83.5192
30200	-102.728	30200	-83.2747
30300	-93.0635	30300	-84.5519
30400	-96.9737	30400	-82.2404
30500	-98.8341	30500	-82.9861
30600	-94.3788	30600	-82.906
30700	-92.8272	30700	-83.0868
30800	-92.9671	30800	-83.2066
30900	-93.6164	30900	-81.9431
31000	-95.8436	31000	-81.7776
31100	-93.7184	31100	-82.8179
31200	-94.5057	31200	-85.7561
31300	-96.2306	31300	-83.33
31400	-95.6035	31400	-83.4136
31500	-95.7979	31500	-85.3329
31600	-97.7791	31600	-83.7952
31700	-96.8559	31700	-82.5852
31800	-96.651	31800	-83.6897
31900	-97.0148	31900	-83.7379
32000	-87.3732	32000	-88.8457
32100	-94.5995	32100	-84.2465
32200	-93.1043	32200	-83.9765
32300	-95.3262	32300	-84.4336
32400	-93.7038	32400	-83.0435
32500	-94.291	32500	-84.7299
32600	-94.9975	32600	-83.7196
32700	-91.5183	32700	-84.2811
32800	-100.132	32800	-83.3276
32900	-94.8673	32900	-84.0756
33000	-92.9737	33000	-83.2423
33100	-97.0134	33100	-82.8665
33200	-96.1409	33200	-83.4042
33300	-92.9523	33300	-83.2852
33400	-96.8928	33400	-85.3399
33500	-95.0611	33500	-83.3481
33600	-96.3833	33600	-83.1128
33700	-101.991	33700	-83.3427
33800	-94.2386	33800	-85.6102
33900	-94.5132	33900	-81.8151
34000	-94.9883	34000	-83.782
34100	-95.3063	34100	-84.0693
34200	-93.5469	34200	-84.4905
34300	-94.0762	34300	-83.4093
34400	-94.7441	34400	-85.7407
34500	-91.2303	34500	-87.1795
34600	-91.6172	34600	-80.1958
34700	-101.819	34700	-83.45
34800	-105.42	34800	-83.5168
34900	-91.1011	34900	-83.1683
35000	-99.7988	35000	-84.2737
35100	-92.286	35100	-83.5516
35200	-98.8129	35200	-83.479
35300	-93.9889	35300	-85.4529
35400	-97.3814	35400	-84.9996
35500	-93.9519	35500	-84.9991
35600	-94.5412	35600	-83.7137
35700	-94.7974	35700	-85.437
35800	-98.7171	35800	-83.9884
35900	-101.638	35900	-84.8348
36000	-92.8598	36000	-82.6003
36100	-97.122	36100	-84.334
36200	-102.07	36200	-86.0046
36300	-95.1847	36300	-86.6262
36400	-97.7229	36400	-85.7994
36500	-100.545	36500	-84.0268
36600	-100.062	36600	-83.8514
36700	-99.7865	36700	-85.2016
36800	-95.0544	36800	-83.7969
36900	-107.644	36900	-85.4352
37000	-96.3427	37000	-84.7921
37100	-99.8854	37100	-83.3208
37200	-95.1587	37200	-84.6971
37300	-95.5711	37300	-85.2657
37400	-93.2077	37400	-84.4203
37500	-97.5452	37500	-84.5467
37600	-99.5609	37600	-84.2779
37700	-98.3399	37700	-85.165
37800	-96.1447	37800	-85.6041
37900	-92.5077	37900	-83.438
38000	-99.7977	38000	-84.0843
38100	-97.7611	38100	-86.1817
38200	-98.7223	38200	-85.1263
38300	-107.112	38300	-84.6563
38400	-102.206	38400	-85.7886
38500	-108.169	38500	-83.3412
38600	-95.5016	38600	-84.7264
38700	-102.482	38700	-86.1686
38800	-97.4441	38800	-84.3486
38900	-105.619	38900	-85.7062
39000	-97.7507	39000	-85.7553
39100	-96.5859	39100	-86.3539
39200	-99.7283	39200	-85.6201
39300	-95.5868	39300	-84.1941
39400	-95.4548	39400	-85.6802
39500	-94.5654	39500	-85.2058
39600	-100.432	39600	-85.0914
39700	-101.457	39700	-84.6145
39800	-95.9502	39800	-85.5732
39900	-99.8106	39900	-83.8825
40000	-87.1694	40000	-81.0755
40100	-97.5241	40100	-84.6149
40200	-106.033	40200	-84.8231
40300	-94.3615	40300	-85.3833
40400	-93.9315	40400	-86.5999
40500	-99.817	40500	-84.0936
40600	-95.2886	40600	-85.7097
40700	-97.1536	40700	-85.4254
40800	-100.356	40800	-84.9161
40900	-95.1761	40900	-85.7185
41000	-99.4596	41000	-86.8862
41100	-96.6998	41100	-85.2119
41200	-98.3044	41200	-85.6988
41300	-97.5456	41300	-84.8268
41400	-97.5571	41400	-85.1659
41500	-94.3848	41500	-85.6413
41600	-97.7287	41600	-85.1228
41700	-99.2792	41700	-86.0233
41800	-97.0936	41800	-85.6847
41900	-92.9926	41900	-84.9465
42000	-98.1388	42000	-85.8455
42100	-99.0493	42100	-86.5949
42200	-92.9727	42200	-85.9703
42300	-98.5191	42300	-85.375
42400	-99.4644	42400	-86.127
42500	-98.0664	42500	-85.2016
42600	-111.846	42600	-85.8631
42700	-100.413	42700	-85.0713
42800	-96.7376	42800	-86.3878
42900	-94.204	42900	-85.2993
43000	-95.674	43000	-87.8567
43100	-95.9374	43100	-85.5874
43200	-101.854	43200	-85.1584
43300	-102.807	43300	-85.6081
43400	-99.4422	43400	-85.0377
43500	-102.805	43500	-87.6478
43600	-98.3683	43600	-88.8068
43700	-100.758	43700	-85.3833
43800	-92.4483	43800	-85.8653
43900	-98.2817	43900	-85.9636
44000	-88.5018	44000	-82.2292
44100	-96.0648	44100	-86.2243
44200	-100.018	44200	-87.6736
44300	-94.0007	44300	-85.6582
44400	-98.0345	44400	-85.5404
44500	-96.4794	44500	-86.0085
44600	-95.2788	44600	-87.4876
44700	-95.0876	44700	-86.6656
44800	-95.0964	44800	-85.3044
44900	-94.7855	44900	-86.0896
45000	-96.0306	45000	-85.5623
45100	-96.2068	45100	-87.6579
45200	-100.235	45200	-85.89
45300	-98.2771	45300	-85.2868
45400	-97.189	45400	-84.5264
45500	-94.7222	45500	-90.239
45600	-95.2856	45600	-87.0201
45700	-100.267	45700	-87.0064
45800	-95.1968	45800	-86.587
45900	-94.24	45900	-88.3771
46000	-91.789	46000	-84.4768
46100	-89.804	46100	-104.195
46200	-97.8098	46200	-86.9854
46300	-106.418	46300	-86.7397
46400	-98.9239	46400	-87.2404
46500	-99.0915	46500	-87.1456
46600	-103.648	46600	-86.3011
46700	-96.3538	46700	-86.2119
46800	-99.6121	46800	-88.2135
46900	-101.876	46900	-87.0662
47000	-99.2567	47000	-86.2062
47100	-100.387	47100	-89.5666
47200	-98.5936	47200	-87.0056
47300	-99.1277	47300	-87.5883
47400	-104.283	47400	-87.6826
47500	-98.6768	47500	-86.5598
47600	-95.7133	47600	-87.1174
47700	-98.2629	47700	-86.8067
47800	-101.835	47800	-87.4646
47900	-97.2879	47900	-89.6874
48000	-87.7906	48000	-87.7621
48100	-101.917	48100	-88.3095
48200	-96.2573	48200	-87.294
48300	-94.6236	48300	-88.5091
48400	-98.287	48400	-88.6003
48500	-105.584	48500	-87.1086
48600	-105.214	48600	-87.6479
48700	-102.682	48700	-88.4184
48800	-98.2228	48800	-87.3879
48900	-95.6122	48900	-86.6705
49000	-104.529	49000	-88.6069
49100	-97.0427	49100	-87.2084
49200	-99.9209	49200	-87.6803
49300	-96.9574	49300	-90.087
49400	-99.2644	49400	-87.1725
49500	-101.796	49500	-88.296
49600	-96.4708	49600	-86.4078
49700	-99.791	49700	-86.6085
49800	-107.103	49800	-86.9711
49900	-98.0478	49900	-87.9274
50000	-96.1128	50000	-86.049
50100	-96.7674	50100	-89.3586
50200	-101.277	50200	-88.4943
50300	-107.025	50300	-87.2417
50400	-95.2706	50400	-88.3639
50500	-100.822	50500	-87.3736
50600	-103.858	50600	-86.471
50700	-102.786	50700	-87.8112
50800	-96.6725	50800	-87.5305
50900	-102.504	50900	-87.2268
51000	-105.181	51000	-87.2066
51100	-101.662	51100	-86.7624
51200	-100.621	51200	-87.6275
51300	-100.083	51300	-86.7734
51400	-100.261	51400	-85.9361
51500	-100.939	51500	-88.1538
51600	-100.675	51600	-87.7258
51700	-95.7287	51700	-87.1624
51800	-84.6056	51800	-81.9662
51900	-88.748	51900	-88.848
52000	-84.9561	52000	-112.9
52100	-101.491	52100	-89.1681
52200	-99.283	52200	-87.0197
52300	-98.7772	52300	-88.9049
52400	-99.2655	52400	-86.7477
52500	-95.8029	52500	-88.3593
52600	-96.1707	52600	-88.6723
52700	-93.8401	52700	-88.3941
52800	-100.661	52800	-87.8193
52900	-98.2885	52900	-91.2441
53000	-103.103	53000	-88.8859
53100	-95.6386	53100	-88.1288
53200	-94.4166	53200	-89.0226
53300	-97.0565	53300	-87.3967
53400	-99.2524	53400	-89.2045
53500	-97.1209	53500	-88.3816
53600	-99.7777	53600	-87.048
53700	-97.2371	53700	-89.0938
53800	-104.488	53800	-88.9562
53900	-100.042	53900	-87.8061
54000	-100.089	54000	-87.2082
54100	-95.0971	54100	-88.0323
54200	-100.984	54200	-87.8805
54300	-103.334	54300	-86.8552
54400	-100.058	54400	-88.8768
54500	-97.6575	54500	-87.4553
54600	-98.5715	54600	-87.3798
54700	-102.028	54700	-88.6673
54800	-102.297	54800	-88.8204
54900	-98.7796	54900	-88.6965
55000	-103.289	55000	-87.504
55100	-98.7547	55100	-87.8419
55200	-94.2177	55200	-88.0855
55300	-100.377	55300	-89.9338
55400	-100.03	55400	-88.1508
55500	-99.4803	55500	-87.7772
55600	-99.8207	55600	-88.8348
55700	-110.337	55700	-88.5204
55800	-99.8544	55800	-86.5746
55900	-96.9253	55900	-87.2086
56000	-92.3844	56000	-92.0423
56100	-99.85	56100	-88.6331
56200	-98.5067	56200	-90.8439
56300	-98.9517	56300	-90.8193
56400	-105.078	56400	-89.2144
56500	-99.7133	56500	-88.3425
56600	-98.7281	56600	-87.9839
56700	-102.038	56700	-90.2948
56800	-97.8138	56800	-88.7294
56900	-103.859	56900	-86.9321
57000	-98.7758	57000	-91.1267
57100	-101.236	57100	-87.4234
57200	-97.5312	57200	-88.6527
57300	-99.1068	57300	-88.6305
57400	-96.6902	57400	-90.7069
57500	-100.945	57500	-89.2002
57600	-86.2282	57600	-87.8379
57700	-94.5229	57700	-89.7741
57800	-99.1406	57800	-88.4897
57900	-99.1215	57900	-88.7486
58000	-98.9314	58000	-88.7692
58100	-100.603	58100	-88.6376
58200	-102.124	58200	-90.2045
58300	-97.0389	58300	-90.4702
58400	-101.017	58400	-88.1625
58500	-96.7118	58500	-89.8078
58600	-98.2965	58600	-88.2185
58700	-95.0056	58700	-88.2477
58800	-99.5994	58800	-88.8207
58900	-100.609	58900	-90.5986
59000	-108.297	59000	-91.5436
59100	-102.865	59100	-87.34
59200	-97.8535	59200	-88.6979
59300	-98.8262	59300	-87.8226
59400	-102.188	59400	-87.4813
59500	-99.9382	59500	-87.952
59600	-102.317	59600	-86.6305
59700	-107.141	59700	-88.2766
59800	-117.399	59800	-91.6031
59900	-99.6949	59900	-88.2512
60000	-89.5532	60000	-88.7665
60100	-95.5016	60100	-87.3811
60200	-96.8054	60200	-88.4009
60300	-97.8617	60300	-89.2454
60400	-100.331	60400	-89.9044
60500	-99.432	60500	-90.2476
60600	-103.056	60600	-86.7816
60700	-96.3207	60700	-88.7632
60800	-98.2816	60800	-89.3911
60900	-98.2328	60900	-91.0196
61000	-104.118	61000	-90.3607
61100	-103.076	61100	-87.243
61200	-99.2522	61200	-89.3799
61300	-101.442	61300	-91.1083
61400	-101.098	61400	-89.8231
61500	-104.651	61500	-89.8476
61600	-98.4309	61600	-88.1337
61700	-95.9682	61700	-88.1522
61800	-98.019	61800	-89.349
61900	-96.4311	61900	-88.8196
62000	-103.878	62000	-87.5781
62100	-106.074	62100	-88.3963
62200	-105.349	62200	-90.3503
62300	-106.853	62300	-91.0484
62400	-96.5069	62400	-86.5546
62500	-101.216	62500	-88.5949
62600	-96.4431	62600	-92.1273
62700	-96.7268	62700	-87.4472
62800	-101.926	62800	-88.8565
62900	-98.3421	62900	-90.5176
63000	-98.0524	63000	-90.297
63100	-97.2138	63100	-89.0524
63200	-101.579	63200	-88.0882
63300	-96.1656	63300	-90.1638
63400	-111.27	63400	-90.2842
63500	-101.581	63500	-89.1476
63600	-99.1891	63600	-91.9192
63700	-119.732	63700	-90.1126
63800	-102.558	63800	-90.1989
63900	-98.4386	63900	-89.1595
64000	-96.5867	64000	-86.7558
64100	-108.51	64100	-88.778
64200	-98.2157	64200	-88.8919
64300	-96.3726	64300	-89.7988
64400	-99.1774	64400	-90.2366
64500	-96.9138	64500	-88.7792
64600	-111.179	64600	-88.6728
64700	-103.21	64700	-91.3625
64800	-120.901	64800	-88.6673
64900	-99.0643	64900	-88.9867
65000	-98.7004	65000	-87.7695
65100	-99.4997	65100	-88.2364
65200	-107.892	65200	-90.2128
65300	-102.646	65300	-92.6897
65400	-108.314	65400	-88.4156
65500	-99.4684	65500	-92.4867
65600	-109.343	65600	-88.4415
65700	-98.6578	65700	-90.6019
65800	-99.2103	65800	-91.5839
65900	-99.1934	65900	-91.2145
66000	-103.217	66000	-89.3976
66100	-98.5458	66100	-91.4861
66200	-97.0443	66200	-91.2382
66300	-100.555	66300	-90.257
66400	-104.849	66400	-87.9997
66500	-105.701	66500	-87.9126
66600	-98.0584	66600	-89.6516
66700	-106.295	66700	-91.1193
66800	-105.726	66800	-88.9292
66900	-101.317	66900	-88.5437
67000	-101.373	67000	-92.7915
67100	-104.104	67100	-93.2483
67200	-104.266	67200	-91.2043
67300	-102.466	67300	-90.9791
67400	-95.7508	67400	-88.9472
67500	-102.839	67500	-88.7106
67600	-101.421	67600	-88.2095
67700	-111.723	67700	-90.4137
67800	-98.6312	67800	-90.5554
67900	-98.9305	67900	-88.2441
68000	-100.827	68000	-88.502
68100	-98.5069	68100	-89.3089
68200	-100.951	68200	-89.9467
68300	-98.2813	68300	-88.883
68400	-101.236	68400	-87.545
68500	-99.8906	68500	-89.0304
68600	-106.675	68600	-91.2968
68700	-97.6527	68700	-88.5469
68800	-101.883	68800	-88.348
68900	-97.9269	68900	-89.0099
69000	-98.8501	69000	-89.3873
69100	-108.171	69100	-90.8555
69200	-96.8843	69200	-89.9369
69300	-101.399	69300	-90.8358
69400	-99.8156	69400	-89.0688
69500	-112.716	69500	-89.0749
69600	-99.8549	69600	-91.6955
69700	-99.9974	69700	-90.6594
69800	-107.162	69800	-89.8468
69900	-98.4255	69900	-90.1471
70000	-99.1117	70000	-88.9012
70100	-100.109	70100	-90.2326
70200	-106.077	70200	-90.5195
70300	-103.675	70300	-89.7919
70400	-104.588	70400	-90.3559
70500	-97.4706	70500	-89.9804
70600	-119.47	70600	-93.2978
70700	-101.295	70700	-91.5525
70800	-102.79	70800	-93.6807
70900	-104.56	70900	-88.5918
71000	-105.565	71000	-90.6903
71100	-105.674	71100	-89.7623
71200	-102.851	71200	-90.3063
71300	-98.722	71300	-92.4729
71400	-107.592	71400	-91.1818
71500	-103.05	71500	-90.36
71600	-99.1675	71600	-90.4745
71700	-96.7127	71700	-94.6891
71800	-102.921	71800	-91.5488
71900	-100.832	71900	-91.1347
72000	-102.778	72000	-93.3344
72100	-100.838	72100	-89.6323
72200	-96.4294	72200	-93.4358
72300	-97.4561	72300	-89.1494
72400	-102.716	72400	-92.6193
72500	-106.311	72500	-90.3462
72600	-100.339	72600	-89.6352
72700	-96.2102	72700	-91.1173
72800	-109.307	72800	-90.4011
72900	-99.7643	72900	-93.276
73000	-99.7097	73000	-90.9605
73100	-99.7993	73100	-88.1514
73200	-101.72	73200	-90.5152
73300	-100.998	73300	-93.3697
73400	-97.5339	73400	-89.821
73500	-108.734	73500	-88.3294
73600	-99.6125	73600	-93.1742
73700	-98.558	73700	-89.9871
73800	-100.553	73800	-90.3344
73900	-104.414	73900	-88.9268
74000	-109.705	74000	-91.3377
74100	-98.722	74100	-88.2315
74200	-98.9024	74200	-89.7251
74300	-108.38	74300	-92.7738
74400	-101.597	74400	-92.2903
74500	-96.1174	74500	-91.0474
74600	-107.964	74600	-91.1006
74700	-104.409	74700	-89.5668
74800	-93.4542	74800	-90.1788
74900	-104.117	74900	-90.4162
75000	-96.1279	75000	-92.6827
75100	-100.005	75100	-93.3884
75200	-98.0252	75200	-95.9801
75300	-101.124	75300	-89.1027
75400	-98.6145	75400	-90.3223
75500	-99.3863	75500	-91.0183
75600	-95.9953	75600	-91.3799
75700	-102.927	75700	-89.8221
75800	-109.177	75800	-88.5562
75900	-102.372	75900	-95.8819
76000	-98.9118	76000	-91.3953
76100	-105.379	76100	-93.4978
76200	-104.8	76200	-93.2811
76300	-106.449	76300	-92.7176
76400	-100.058	76400	-93.4854
76500	-99.5255	76500	-90.5247
76600	-106.627	76600	-91.0168
76700	-101.778	76700	-90.8999
76800	-102.086	76800	-91.0096
76900	-100.597	76900	-91.285
77000	-100.953	77000	-91.961
77100	-100.591	77100	-91.7551
77200	-107.102	77200	-88.2234
77300	-99.153	77300	-88.0976
77400	-106.874	77400	-98.3389
77500	-97.1995	77500	-91.9953
77600	-103.338	77600	-92.1625
77700	-98.2544	77700	-90.3455
77800	-110.117	77800	-91.374
77900	-97.3135	77900	-93.4223
78000	-96.3615	78000	-88.548
78100	-100.174	78100	-91.1914
78200	-96.2295	78200	-91.2647
78300	-94.5482	78300	-89.7913
78400	-103.41	78400	-94.3475
78500	-95.4248	78500	-89.5912
78600	-100.337	78600	-91.0602
78700	-99.8451	78700	-90.5516
78800	-102.039	78800	-90.1932
78900	-105.58	78900	-92.892
79000	-95.5101	79000	-92.5786
79100	-101.358	79100	-88.8834
79200	-106.164	79200	-89.2338
79300	-109.526	79300	-92.7067
79400	-106.473	79400	-90.8026
79500	-98.7324	79500	-93.8256
79600	-97.7053	79600	-91.0547
79700	-101.241	79700	-89.925
79800	-99.7996	79800	-89.8732
79900	-95.7197	79900	-91.6614
80000	-97.7625	80000	-92.8691
80100	-98.4834	80100	-89.6075
80200	-103.886	80200	-88.722
80300	-100.555	80300	-88.9922
80400	-98.9153	80400	-95.349
80500	-102.339	80500	-90.6396
80600	-104.998	80600	-88.5132
80700	-99.1782	80700	-89.9071
80800	-102.345	80800	-88.4795
80900	-98.8161	80900	-92.303
81000	-100.487	81000	-89.3058
81100	-98.5389	81100	-92.5597
81200	-94.0604	81200	-91.6487
81300	-107.211	81300	-91.9372
81400	-102.562	81400	-92.6609
81500	-110.059	81500	-91.0837
81600	-96.7069	81600	-93.6546
81700	-99.5083	81700	-91.1224
81800	-105.2	81800	-91.6925
81900	-98.6842	81900	-88.6842
82000	-110.997	82000	-94.6607
82100	-92.0384	82100	-90.9944
82200	-105.718	82200	-90.3478
82300	-106.424	82300	-90.9459
82400	-97.2999	82400	-94.3116
82500	-111.573	82500	-94.6064
82600	-99.5508	82600	-90.907
82700	-111.732	82700	-90.9916
82800	-109.147	82800	-92.4017
82900	-96.7225	82900	-94.2809
83000	-103.884	83000	-91.9118
83100	-101.316	83100	-91.6596
83200	-98.1041	83200	-90.6738
83300	-120.631	83300	-90.7489
83400	-105.051	83400	-91.8257
83500	-100.996	83500	-93.0557
83600	-105.674	83600	-91.4068
83700	-108.123	83700	-92.6675
83800	-103.118	83800	-92.3774
83900	-99.1577	83900	-90.4358
84000	-104.248	84000	-90.8071
84100	-95.7421	84100	-92.2596
84200	-109.576	84200	-92.5672
84300	-96.0787	84300	-91.2649
84400	-100.426	84400	-93.5545
84500	-100.266	84500	-91.4237
84600	-99.0739	84600	-92.7084
84700	-102.616	84700	-89.8334
84800	-94.8216	84800	-91.9336
84900	-97.5976	84900	-91.2503
85000	-106.999	85000	-93.9451
85100	-104.812	85100	-88.0109
85200	-98.2304	85200	-92.3289
85300	-98.1928	85300	-91.4888
85400	-100.469	85400	-93.5535
85500	-107.858	85500	-93.5151
85600	-97.5889	85600	-93.5692
85700	-95.0958	85700	-86.8868
85800	-106.832	85800	-92.8743
85900	-105.326	85900	-93.8343
86000	-96.5084	86000	-95.0962
86100	-94.635	86100	-91.7024
86200	-94.6698	86200	-90.5253
86300	-97.2253	86300	-93.2465
86400	-99.5441	86400	-89.9512
86500	-95.1194	86500	-92.5697
86600	-97.2598	86600	-98.2649
86700	-97.5918	86700	-96.4625
86800	-107.005	86800	-89.7155
86900	-103.265	86900	-94.1206
87000	-95.7124	87000	-93.6959
87100	-93.7959	87100	-90.3818
87200	-99.972	87200	-92.6645
87300	-97.2829	87300	-94.1194
87400	-95.3677	87400	-103.243
87500	-101.826	87500	-93.7689
87600	-97.6076	87600	-93.1584
87700	-96.3863	87700	-89.3456
87800	-95.1286	87800	-92.3678
87900	-102.419	87900	-90.2213
88000	-104.715	88000	-90.7288
88100	-106.08	88100	-91.8552
88200	-108.424	88200	-92.5304
88300	-102.129	88300	-91.542
88400	-95.4117	88400	-90.0908
88500	-95.6612	88500	-91.1229
88600	-101.838	88600	-89.2369
88700	-97.2792	88700	-92.7087
88800	-109.336	88800	-93.2164
88900	-110.756	88900	-89.5986
89000	-97.119	89000	-89.29
89100	-102.104	89100	-95.8545
89200	-100.826	89200	-90.1166
89300	-102.537	89300	-91.6027
89400	-95.8339	89400	-95.0704
89500	-115.182	89500	-89.9291
89600	-99.1823	89600	-88.6075
89700	-98.4116	89700	-91.4193
89800	-105.786	89800	-93.154
89900	-101.425	89900	-90.798
90000	-104.668	90000	-90.511
90100	-101.783	90100	-93.6393
90200	-102.758	90200	-87.7377
90300	-105.042	90300	-90.9977
90400	-100.112	90400	-94.0068
90500	-99.0978	90500	-94.4905
90600	-102.331	90600	-101.571
90700	-104.004	90700	-92.0406
90800	-101.228	90800	-95.2565
90900	-104.467	90900	-91.2754
91000	-101.398	91000	-91.0076
91100	-95.3429	91100	-98.5971
91200	-103.151	91200	-91.4087
91300	-95.694	91300	-92.379
91400	-102.146	91400	-94.2077
91500	-104.419	91500	-90.5655
91600	-97.3183	91600	-91.3721
91700	-100.341	91700	-93.6695
91800	-102.716	91800	-94.1268
91900	-103.671	91900	-93.3695
92000	-94.7038	92000	-94.1536
92100	-98.7451	92100	-89.8863
92200	-92.7029	92200	-102.902
92300	-92.3478	92300	-96.5315
92400	-104.87	92400	-89.9717
92500	-108.518	92500	-89.5659
92600	-96.2371	92600	-93.142
92700	-100.736	92700	-90.3695
92800	-106.39	92800	-90.293
92900	-92.0622	92900	-88.455
93000	-96.7613	93000	-88.8756
93100	-97.809	93100	-90.5186
93200	-103.719	93200	-89.1539
93300	-112.146	93300	-96.1833
93400	-107.749	93400	-90.7739
93500	-98.3089	93500	-87.8329
93600	-98.5663	93600	-91.8321
93700	-97.7015	93700	-93.3053
93800	-95.2111	93800	-96.6202
93900	-98.6094	93900	-92.9517
94000	-105.957	94000	-94.656
94100	-103.402	94100	-94.1387
94200	-96.701	94200	-93.4905
94300	-100.633	94300	-93.1055
94400	-93.6822	94400	-95.7315
94500	-96.6229	94500	-88.1817
94600	-103.167	94600	-90.0526
94700	-100.392	94700	-94.2473
94800	-100.275	94800	-95.6106
94900	-97.1408	94900	-92.0556
95000	-109.141	95000	-97.2568
95100	-104.771	95100	-92.5069
95200	-104.362	95200	-98.3388
95300	-102.753	95300	-93.6454
95400	-94.9028	95400	-94.076
95500	-102.268	95500	-90.3166
95600	-95.7967	95600	-96.248
95700	-101.853	95700	-91.6151
95800	-100.358	95800	-88.3806
95900	-96.1893	95900	-90.7825
96000	-97.7579	96000	-100.366
96100	-99.5332	96100	-93.7482
96200	-101.272	96200	-92.2993
96300	-107.053	96300	-97.7161
96400	-105.055	96400	-94.1514
96500	-134.101	96500	-95.6366
96600	-99.2591	96600	-91.0493
96700	-94.5458	96700	-99.8443
96800	-103.631	96800	-89.8881
96900	-97.4343	96900	-89.8995
97000	-97.6466	97000	-93.5452
97100	-105.137	97100	-88.6333
97200	-103.655	97200	-93.865
97300	-105.562	97300	-93.363
97400	-100.432	97400	-90.8058
97500	-105.267	97500	-90.2681
97600	-99.7299	97600	-90.2509
97700	-93.8792	97700	-93.8854
97800	-109.362	97800	-96.9833
97900	-96.6129	97900	-90.9043
98000	-94.4039	98000	-91.3814
98100	-107.014	98100	-92.6119
98200	-99.0333	98200	-95.8345
98300	-96.5618	98300	-91.5819
98400	-97.7568	98400	-91.9194
98500	-96.4851	98500	-92.2042
98600	-102.292	98600	-96.1071
98700	-105.09	98700	-89.4904
98800	-104.12	98800	-91.8111
98900	-95.43	98900	-91.1844
99000	-111.165	99000	-92.2316
99100	-100.084	99100	-91.9005
99200	-102.242	99200	-92.262
99300	-97.0221	99300	-91.3964
99400	-98.2135	99400	-93.2654
99500	-101.416	99500	-91.0336
99600	-114.139	99600	-98.166
99700	-97.6296	99700	-92.4517
99800	-96.9	99800	-89.7703
99900	-105.306	99900	-94.2249
100000	-96.5261	100000	-93.9218
100100	-98.0974	100100	-91.387
100200	-102.741	100200	-91.4456
100300	-108.893	100300	-88.3676
100400	-99.3947	100400	-98.705
100500	-98.6502	100500	-94.4271
100600	-96.6236	100600	-92.6397
100700	-96.7591	100700	-90.9513
100800	-100.304	100800	-94.4764
100900	-103.19	100900	-89.9976
101000	-98.0151	101000	-92.4796
101100	-97.0888	101100	-95.5113
101200	-101.837	101200	-94.2686
101300	-105.912	101300	-94.601
101400	-102.357	101400	-94.3885
101500	-103.711	101500	-95.1049
101600	-115.959	101600	-94.0305
101700	-104.992	101700	-91.4965
101800	-100.92	101800	-90.7048
101900	-99.3173	101900	-91.184
102000	-114.746	102000	-93.1136
102100	-104.555	102100	-91.8342
102200	-110.139	102200	-94.4894
102300	-105.003	102300	-95.1341
102400	-102.86	102400	-93.052
102500	-96.7615	102500	-93.4277
102600	-105.863	102600	-90.5068
102700	-102.372	102700	-92.3348
102800	-99.992	102800	-93.8595
102900	-96.4963	102900	-90.22
103000	-114.515	103000	-96.9372
103100	-112	103100	-89.0124
103200	-99.1101	103200	-95.2702
103300	-106.118	103300	-95.6788
103400	-104.335	103400	-101.683
103500	-94.6675	103500	-95.1387
103600	-96.363	103600	-92.4047
103700	-101.297	103700	-91.2181
103800	-98.1907	103800	-92.1453
103900	-102.042	103900	-90.3235
104000	-101.929	104000	-97.9837
104100	-96.5984	104100	-93.0557
104200	-99.3725	104200	-97.0749
104300	-100.255	104300	-92.5641
104400	-121.288	104400	-91.1034
104500	-101.245	104500	-94.853
104600	-100.855	104600	-92.0576
104700	-94.7745	104700	-95.9769
104800	-115.994	104800	-93.6591
104900	-107.322	104900	-91.2273
105000	-102.366	105000	-99.2541
105100	-103.204	105100	-93.4753
105200	-100.347	105200	-98.3929
105300	-99.8228	105300	-91.6296
105400	-94.4383	105400	-97.26
105500	-94.8326	105500	-94.3846
105600	-98.2761	105600	-93.6328
105700	-96.9066	105700	-91.075
105800	-102.626	105800	-96.0424
105900	-106.763	105900	-99.8369
106000	-97.7931	106000	-89.0995
106100	-106.629	106100	-93.927
106200	-98.4736	106200	-93.9663
106300	-104.908	106300	-93.6378
106400	-102.457	106400	-96.7621
106500	-97.5002	106500	-92.9826
106600	-104.93	106600	-93.97
106700	-107.176	106700	-90.6874
106800	-97.8429	106800	-93.8074
106900	-99.7457	106900	-93.8917
107000	-99.8588	107000	-91.7097
107100	-97.8487	107100	-91.621
107200	-94.424	107200	-94.0791
107300	-102.265	107300	-92.3609
107400	-107.604	107400	-96.5865
107500	-101.247	107500	-90.7489
107600	-105.78	107600	-100.129
107700	-102.382	107700	-91.4131
107800	-109.07	107800	-91.3133
107900	-108.032	107900	-94.7442
108000	-104.858	108000	-93.2951
108100	-100.591	108100	-92.1352
108200	-97.9328	108200	-94.7928
108300	-97.5979	108300	-96.4628
108400	-96.2554	108400	-91.3108
108500	-104.293	108500	-92.242
108600	-103.531	108600	-93.5132
108700	-98.1497	108700	-93.5917
108800	-100.914	108800	-93.8732
108900	-106.345	108900	-96.8758
109000	-100.114	109000	-93.7957
109100	-103.646	109100	-92.5263
109200	-103.949	109200	-97.5707
109300	-103.069	109300	-93.6347
109400	-103.534	109400	-91.8894
109500	-95.0292	109500	-95.3765
109600	-100.617	109600	-97.4169
109700	-100.682	109700	-93.9857
109800	-100.476	109800	-96.5857
109900	-97.0593	109900	-95.1518
110000	-97.7809	110000	-92.8929
110100	-112.477	110100	-96.1624
110200	-103.315	110200	-94.9241
110300	-103.063	110300	-93.4349
110400	-101.319	110400	-94.7907
110500	-94.7404	110500	-95.5874
110600	-116.816	110600	-96.477
110700	-96.0514	110700	-92.662
110800	-99.2596	110800	-94.0087
110900	-95.7966	110900	-91.4708
111000	-104.892	111000	-92.1562
111100	-103.761	111100	-93.84
111200	-123.468	111200	-95.1285
111300	-103.938	111300	-97.1295
111400	-105.629	111400	-93.0329
111500	-102.598	111500	-94.5345
111600	-98.3515	111600	-92.9205
111700	-97.6692	111700	-98.4643
111800	-105.801	111800	-98.7672
111900	-101.427	111900	-96.2134
112000	-104.933	112000	-94.1819
112100	-107.157	112100	-102.996
112200	-100.942	112200	-95.8191
112300	-98.1535	112300	-90.6214
112400	-102.886	112400	-92.8515
112500	-104.956	112500	-93.6676
112600	-100.779	112600	-94.9095
112700	-124.015	112700	-99.0218
112800	-99.7018	112800	-91.9125
112900	-105.505	112900	-93.1724
113000	-99.3827	113000	-97.3115
113100	-94.9899	113100	-93.904
113200	-101.814	113200	-91.6435
113300	-97.2543	113300	-96.8582
113400	-111.019	113400	-94.5414
113500	-101.682	113500	-93.306
113600	-98.6505	113600	-97.5978
113700	-100.581	113700	-94.8514
113800	-98.9855	113800	-90.7892
113900	-96.5465	113900	-95.8954
114000	-115.542	114000	-97.222
114100	-102.491	114100	-99.7169
114200	-103.666	114200	-92.879
114300	-104.704	114300	-94.7003
114400	-97.3522	114400	-97.4494
114500	-101.778	114500	-91.3036
114600	-99.1589	114600	-96.0627
114700	-96.4651	114700	-94.3963
114800	-111.485	114800	-93.7248
114900	-97.9433	114900	-98.6757
115000	-98.1626	115000	-92.5113
115100	-100.654	115100	-93.9156
115200	-99.5226	115200	-93.6582
115300	-96.2046	115300	-92.9936
115400	-114.574	115400	-96.5134
115500	-100.385	115500	-95.573
115600	-110.155	115600	-90.9725
115700	-98.5405	115700	-97.8704
115800	-110.538	115800	-96.6772
115900	-101.153	115900	-97.8713
116000	-113.466	116000	-91.8478
116100	-100.457	116100	-93.9886
116200	-100.829	116200	-100.375
116300	-100.307	116300	-95.0894
116400	-113.736	116400	-93.9159
116500	-104.09	116500	-97.507
116600	-95.6167	116600	-97.4981
116700	-96.7172	116700	-91.3252
116800	-107.533	116800	-92.7445
116900	-106.126	116900	-101.406
117000	-102.036	117000	-100.385
117100	-98.0734	117100	-96.0653
117200	-106.029	117200	-94.312
117300	-98.6531	117300	-94.1029
117400	-111.12	117400	-100.643
117500	-110.159	117500	-94.2681
117600	-104.163	117600	-96.5198
117700	-107.951	117700	-96.2693
117800	-101.581	117800	-93.2104
117900	-99.8668	117900	-93.3668
118000	-96.9617	118000	-92.0472
118100	-100.992	118100	-97.6958
118200	-101.057	118200	-95.1503
118300	-99.144	118300	-93.9285
118400	-105.266	118400	-91.3372
118500	-100.039	118500	-93.7059
118600	-104.611	118600	-91.3513
118700	-103.58	118700	-94.262
118800	-103.756	118800	-91.7698
118900	-105.297	118900	-92.6366
119000	-100.163	119000	-94.3719
119100	-102.963	119100	-94.2652
119200	-114.45	119200	-97.7493
119300	-108.923	119300	-92.1094
119400	-114.265	119400	-93.6357
119500	-102.014	119500	-91.4571
119600	-104.884	119600	-92.5912
119700	-110.828	119700	-96.8471
119800	-97.5977	119800	-96.3401
119900	-108.751	119900	-92.1142
120000	-102.672	120000	-95.5019
120100	-104.036	120100	-95.6617
120200	-101.568	120200	-99.4639
120300	-99.3565	120300	-91.7264
120400	-99.0824	120400	-94.0028
120500	-100.547	120500	-95.4414
120600	-97.2801	120600	-90.8978
120700	-108.507	120700	-94.092
120800	-100.692	120800	-94.0177
120900	-110.825	120900	-94.5022
121000	-99.7461	121000	-92.0537
121100	-103.144	121100	-94.237
121200	-105.456	121200	-97.7531
121300	-107.65	121300	-98.9914
121400	-95.5263	121400	-91.7662
121500	-101.061	121500	-94.9133
121600	-107.607	121600	-96.3852
121700	-102.433	121700	-94.976
121800	-100.943	121800	-92.504
121900	-107.82	121900	-92.674
122000	-103.558	122000	-93.1775
122100	-103.565	122100	-93.5084
122200	-112.832	122200	-92.4049
122300	-106.987	122300	-97.3247
122400	-101.57	122400	-97.7996
122500	-99.5481	122500	-98.8498
122600	-108.982	122600	-94.6041
122700	-113.841	122700	-96.2437
122800	-102.951	122800	-94.2
122900	-102.085	122900	-92.8668
123000	-102.723	123000	-93.936
123100	-101.7	123100	-94.2548
123200	-95.2172	123200	-92.6444
123300	-108.106	123300	-94.5993
123400	-126.777	123400	-103.31
123500	-105.008	123500	-96.8681
123600	-106.934	123600	-92.5083
123700	-100.782	123700	-96.1947
123800	-103.706	123800	-97.0437
123900	-102.665	123900	-95.9023
124000	-100.56	124000	-94.4074
124100	-113.668	124100	-98.3861
124200	-101.418	124200	-93.9752
124300	-101.64	124300	-97.3565
124400	-107.925	124400	-92.7444
124500	-101.323	124500	-94.9114
124600	-97.3833	124600	-95.4188
124700	-112.429	124700	-93.1796
124800	-109.372	124800	-94.0826
124900	-101.69	124900	-95.2025
125000	-103.383	125000	-94.2315
125100	-103.598	125100	-97.7572
125200	-113.386	125200	-95.6812
125300	-99.6092	125300	-98.7584
125400	-101.453	125400	-94.2395
125500	-106.401	125500	-94.2559
125600	-111.949	125600	-95.7528
125700	-108.178	125700	-94.1339
125800	-111.106	125800	-93.8312
125900	-110.505	125900	-95.6124
126000	-110.194	126000	-95.7699
126100	-103.18	126100	-99.7078
126200	-99.8933	126200	-95.6321
126300	-103.59	126300	-95.7619
126400	-98.7282	126400	-99.0066
126500	-109.623	126500	-94.6852
126600	-109.204	126600	-96.1371
126700	-101.786	126700	-93.1718
126800	-114.49	126800	-94.7294
126900	-104.553	126900	-97.497
127000	-107.237	127000	-92.7358
127100	-99.7294	127100	-95.3746
127200	-101.165	127200	-97.0118
127300	-104.856	127300	-94.7549
127400	-110.208	127400	-96.7541
127500	-101.281	127500	-94.7232
127600	-100.367	127600	-95.0516
127700	-105.046	127700	-92.0408
127800	-108.237	127800	-90.4496
127900	-104.074	127900	-93.1783
128000	-106.072	128000	-94.5604
128100	-99.0247	128100	-93.0807
128200	-98.3042	128200	-94.4104
128300	-101.646	128300	-97.4287
128400	-106.407	128400	-93.9698
128500	-102.395	128500	-95.8592
128600	-101.113	128600	-95.1364
128700	-108.61	128700	-92.6892
128800	-101.364	128800	-95.1779
128900	-104.961	128900	-95.9404
129000	-98.3733	129000	-97.5622
129100	-107.672	129100	-95.0035
129200	-97.7841	129200	-95.703
129300	-106.155	129300	-91.5609
129400	-103.7	129400	-96.0483
129500	-108.846	129500	-95.5652
129600	-105.255	129600	-97.6315
129700	-101.936	129700	-93.3573
129800	-98.1553	129800	-97.0484
129900	-105.221	129900	-93.3569
130000	-107.525	130000	-93.8729
130100	-102.218	130100	-100.888
130200	-113.351	130200	-97.5385
130300	-99.1788	130300	-95.3598
130400	-105.422	130400	-92.8548
130500	-102.114	130500	-96.2809
130600	-109.448	130600	-94.1207
130700	-107.916	130700	-100.853
130800	-97.8234	130800	-97.1754
130900	-110.901	130900	-95.1981
131000	-98.1997	131000	-98.3248
131100	-104.462	131100	-95.8183
131200	-121.642	131200	-94.8851
131300	-107.496	131300	-93.2612
131400	-105.263	131400	-93.5578
131500	-99.6021	131500	-100.198
131600	-105.53	131600	-94.9698
131700	-100.374	131700	-97.2645
131800	-97.7806	131800	-99.6584
131900	-111.317	131900	-96.8972
132000	-104.701	132000	-99.9214
132100	-105.216	132100	-95.4945
132200	-109.852	132200	-93.7129
132300	-100.952	132300	-94.1784
132400	-102.36	132400	-95.6619
132500	-106.475	132500	-97.5628
132600	-105.953	132600	-94.8544
132700	-104.929	132700	-95.5707
132800	-112.597	132800	-96.3413
132900	-107.282	132900	-93.572
133000	-107.125	133000	-97.2659
133100	-105.336	133100	-92.5391
133200	-98.4671	133200	-97.6696
133300	-100.475	133300	-94.8738
133400	-102.887	133400	-98.0636
133500	-104.317	133500	-94.0623
133600	-106.764	133600	-91.9803
133700	-108.119	133700	-95.2082
133800	-100.477	133800	-93.1476
133900	-107.682	133900	-94.0875
134000	-105.062	134000	-96.6748
134100	-105.307	134100	-97.7027
134200	-102.14	134200	-96.459
134300	-109.431	134300	-98.1891
134400	-96.3531	134400	-96.9866
134500	-112.339	134500	-99.7327
134600	-116.793	134600	-94.8886
134700	-103.126	134700	-95.7815
134800	-109.969	134800	-94.0013
134900	-105.885	134900	-98.4459
135000	-107.554	135000	-94.2122
135100	-102.46	135100	-95.4703
135200	-107.419	135200	-97.9952
135300	-112.827	135300	-95.3457
135400	-103.066	135400	-99.9064
135500	-103.307	135500	-107.447
135600	-108.464	135600	-98.6217
135700	-111.771	135700	-98.3879
135800	-106.433	135800	-95.3107
135900	-105.697	135900	-98.5821
136000	-109.092	136000	-101.647
136100	-101.621	136100	-94.9741
136200	-110.181	136200	-95.6693
136300	-103.908	136300	-99.2438
136400	-102.216	136400	-101.937
136500	-109.072	136500	-92.3657
136600	-101.766	136600	-96.6763
136700	-103.258	136700	-95.9197
136800	-99.7513	136800	-97.1468
136900	-104.472	136900	-93.889
137000	-105.875	137000	-94.4842
137100	-109.64	137100	-95.6904
137200	-107.067	137200	-95.4365
137300	-112.616	137300	-96.453
137400	-100.554	137400	-99.5282
137500	-116.945	137500	-97.3162
137600	-101.418	137600	-93.2431
137700	-102.219	137700	-94.7871
137800	-102.824	137800	-95.6766
137900	-113.023	137900	-95.2353
138000	-105.907	138000	-97.2246
138100	-102.935	138100	-95.7984
138200	-120.683	138200	-94.1413
138300	-113.563	138300	-93.5979
138400	-111.766	138400	-96.6659
138500	-101.597	138500	-97.0869
138600	-104.605	138600	-95.5568
138700	-106.508	138700	-96.4229
138800	-106.176	138800	-94.8422
138900	-103.895	138900	-95.2143
139000	-101.33	139000	-99.689
139100	-115.384	139100	-95.4986
139200	-106.597	139200	-92.6457
139300	-102.338	139300	-93.5041
139400	-112.476	139400	-93.415
139500	-115.401	139500	-98.8327
139600	-102.524	139600	-97.4251
139700	-113.724	139700	-94.7356
139800	-109.08	139800	-94.7436
139900	-104.371	139900	-100.294
140000	-106.512	140000	-97.9644
140100	-111.278	140100	-96.9738
140200	-102.547	140200	-95.4109
140300	-108.097	140300	-95.2505
140400	-113.328	140400	-97.0543
140500	-111.288	140500	-96.9973
140600	-103.099	140600	-95.4641
140700	-101.967	140700	-95.4519
140800	-105.801	140800	-94.9451
140900	-106.593	140900	-99.6627
141000	-107.428	141000	-96.3619
141100	-99.298	141100	-98.8365
141200	-100.46	141200	-98.1935
141300	-104.311	141300	-95.8537
141400	-117.354	141400	-103.678
141500	-114.578	141500	-97.6924
141600	-112.639	141600	-96.2328
141700	-101.74	141700	-96.4623
141800	-112.396	141800	-96.5268
141900	-106.928	141900	-98.0864
142000	-110.269	142000	-96.9974
142100	-99.1192	142100	-96.7289
142200	-109.614	142200	-97.3292
142300	-106.425	142300	-95.1698
142400	-104.365	142400	-98.408
142500	-107.541	142500	-96.5189
142600	-108.272	142600	-98.9578
142700	-105.669	142700	-97.7252
142800	-103.035	142800	-96.3874
142900	-105.881	142900	-97.3212
143000	-105.758	143000	-93.3822
143100	-109.589	143100	-100.871
143200	-106.529	143200	-101.49
143300	-107.467	143300	-94.3829
143400	-100.766	143400	-91.4181
143500	-101.042	143500	-96.0507
143600	-109.78	143600	-95.3221
143700	-98.1558	143700	-99.993
143800	-103.591	143800	-96.5967
143900	-101.521	143900	-98.0115
144000	-107.304	144000	-95.3757
144100	-106.025	144100	-94.5762
144200	-100.282	144200	-100.189
144300	-105.986	144300	-94.7105
144400	-104.17	144400	-101.002
144500	-102.459	144500	-94.9453
144600	-110.04	144600	-93.9971
144700	-112.497	144700	-94.3065
144800	-112.341	144800	-96.2335
144900	-100.96	144900	-97.604
145000	-104.456	145000	-95.8059
145100	-101.899	145100	-96.8611
145200	-105.987	145200	-98.3432
145300	-107.895	145300	-93.7724
145400	-104.159	145400	-98.3149
145500	-101.945	145500	-94.2295
145600	-110.113	145600	-94.8072
145700	-116.492	145700	-97.4963
145800	-109.681	145800	-96.3001
145900	-103.418	145900	-97.9238
146000	-103.204	146000	-93.7274
146100	-103.026	146100	-98.8346
146200	-110.174	146200	-95.5007
146300	-100.063	146300	-96.4362
146400	-115.059	146400	-96.1517
146500	-107.93	146500	-102.068
146600	-104.539	146600	-101.687
146700	-107.515	146700	-96.829
146800	-112.841	146800	-99.9333
146900	-104.98	146900	-92.3518
147000	-111.591	147000	-103.368
147100	-106.34	147100	-97.3897
147200	-109.082	147200	-103.604
147300	-112.361	147300	-111.818
147400	-99.7839	147400	-96.4708
147500	-122.723	147500	-99.643
147600	-105.293	147600	-96.115
147700	-102.409	147700	-99.168
147800	-98.6138	147800	-96.8991
147900	-102.776	147900	-98.0476
148000	-113.26	148000	-102.367
148100	-102.787	148100	-95.0431
148200	-107.716	148200	-95.6248
148300	-132.904	148300	-96.2585
148400	-106.249	148400	-94.5724
148500	-111.598	148500	-97.5562
148600	-101.736	148600	-97.7259
148700	-102.122	148700	-99.5082
148800	-105.775	148800	-99.6419
148900	-100.131	148900	-94.9213
149000	-115.718	149000	-97.3262
149100	-106.534	149100	-98.4132
149200	-107.505	149200	-99.5996
149300	-110.333	149300	-97.1535
149400	-109.16	149400	-95.9933
149500	-106.261	149500	-96.3935
149600	-104.299	149600	-99.48
149700	-111.658	149700	-95.2485
149800	-107.732	149800	-96.9195
149900	-103.899	149900	-94.9166
150000	-107.837	150000	-103.972
150100	-112.579	150100	-96.8997
150200	-107.53	150200	-95.6036
150300	-106.386	150300	-98.3412
150400	-104.252	150400	-92.5459
150500	-101.861	150500	-95.955
150600	-113.752	150600	-96.8513
150700	-105.719	150700	-95.8456
150800	-109.459	150800	-96.6574
150900	-103.248	150900	-97.0702
151000	-112.789	151000	-95.9564
151100	-102.903	151100	-97.5719
151200	-105.68	151200	-96.7895
151300	-98.6033	151300	-95.3388
151400	-116.138	151400	-95.6038
151500	-99.7944	151500	-93.9994
151600	-111.294	151600	-97.0298
151700	-102.984	151700	-96.1053
151800	-99.9451	151800	-101.014
151900	-108.908	151900	-97.2001
152000	-104.824	152000	-97.6744
152100	-115.381	152100	-96.0442
152200	-100.29	152200	-101.513
152300	-103.124	152300	-94.9444
152400	-110.718	152400	-94.5426
152500	-104.417	152500	-99.0597
152600	-103.525	152600	-97.2164
152700	-103.251	152700	-96.7342
152800	-97.6222	152800	-101.622
152900	-100.055	152900	-93.2805
153000	-109.557	153000	-99.6223
153100	-112.069	153100	-98.8624
153200	-110.614	153200	-96.5581
153300	-104.683	153300	-96.1871
153400	-105.455	153400	-95.5433
153500	-113.873	153500	-95.8442
153600	-102.258	153600	-97.5371
153700	-101.608	153700	-93.5786
153800	-111.479	153800	-96.1551
153900	-108.18	153900	-96.4953
154000	-101.079	154000	-98.6116
154100	-110.035	154100	-96.2908
154200	-111.811	154200	-97.925
154300	-103.277	154300	-96.706
154400	-112.374	154400	-97.6656
154500	-106.038	154500	-100.384
154600	-116.853	154600	-102.52
154700	-103.406	154700	-96.4945
154800	-102.879	154800	-97.6349
154900	-100.807	154900	-96.7151
155000	-101.69	155000	-102.027
155100	-109.184	155100	-100.597
155200	-98.0886	155200	-94.1059
155300	-106.069	155300	-99.5861
155400	-100.762	155400	-93.8172
155500	-105.542	155500	-98.5298
155600	-122.243	155600	-101.179
155700	-112.589	155700	-95.3544
155800	-111.2	155800	-98.3557
155900	-109.027	155900	-96.8996
156000	-108.945	156000	-100.141
156100	-109.764	156100	-100.584
156200	-117.071	156200	-96.6687
156300	-101.181	156300	-97.1792
156400	-108.929	156400	-95.9301
156500	-109.199	156500	-96.531
156600	-114.516	156600	-99.1919
156700	-102.562	156700	-95.6711
156800	-105.272	156800	-93.5445
156900	-106.102	156900	-97.7079
157000	-107.83	157000	-93.1449
157100	-108.316	157100	-99.063
157200	-102.038	157200	-98.9286
157300	-103.577	157300	-101.598
157400	-105.85	157400	-99.8038
157500	-105.22	157500	-96.3958
157600	-116.213	157600	-99.9477
157700	-110.527	157700	-93.4054
157800	-102.844	157800	-105.028
157900	-104.766	157900	-95.9234
158000	-110.234	158000	-100.236
158100	-105.646	158100	-99.0579
158200	-103.517	158200	-95.3064
158300	-107.124	158300	-95.0143
158400	-109.551	158400	-95.4033
158500	-108.188	158500	-103.877
158600	-112.658	158600	-96.6488
158700	-103.716	158700	-94.638
158800	-109.078	158800	-96.4416
158900	-113.894	158900	-97.0722
159000	-103.604	159000	-101.057
159100	-106.226	159100	-98.5535
159200	-98.3545	159200	-97.7205
159300	-115.197	159300	-95.1674
159400	-103.144	159400	-100.976
159500	-113.998	159500	-97.4473
159600	-99.7967	159600	-96.6535
159700	-104.263	159700	-95.6503
159800	-106.386	159800	-95.292
159900	-118.758	159900	-96.6775
160000	-109.008	160000	-97.604
160100	-101.028	160100	-96.2533
160200	-104.777	160200	-97.6539
160300	-103.886	160300	-99.6548
160400	-105.529	160400	-98.1098
160500	-118.367	160500	-98.1997
160600	-106.966	160600	-99.6236
160700	-111.265	160700	-102.481
160800	-101.023	160800	-97.7083
160900	-103.336	160900	-95.1443
161000	-121.807	161000	-102.467
161100	-115.657	161100	-96.1717
161200	-104.776	161200	-98.6187
161300	-108.302	161300	-99.315
161400	-102.778	161400	-94.0405
161500	-111.453	161500	-95.6034
161600	-127.073	161600	-95.7272
161700	-110.231	161700	-94.4536
161800	-110.139	161800	-93.2459
161900	-106.857	161900	-97.1008
162000	-105.222	162000	-93.8757
162100	-103.626	162100	-99.5792
162200	-109.165	162200	-95.8554
162300	-101.049	162300	-97.5086
162400	-100.114	162400	-97.759
162500	-104.276	162500	-97.1483
162600	-118.92	162600	-99.8515
162700	-108.82	162700	-95.9671
162800	-122.526	162800	-94.7879
162900	-104.277	162900	-96.3418
163000	-110.407	163000	-101.92
163100	-108.625	163100	-94.4264
163200	-100.14	163200	-98.5451
163300	-109.829	163300	-101.57
163400	-102.633	163400	-97.9448
163500	-101.794	163500	-96.0169
163600	-101.956	163600	-96.172
163700	-104.792	163700	-95.0776
163800	-117.492	163800	-100.552
163900	-105.678	163900	-99.7577
164000	-106.936	164000	-94.5367
164100	-110.946	164100	-96.5142
164200	-102.029	164200	-97.4301
164300	-103.616	164300	-100.991
164400	-103.662	164400	-94.5406
164500	-107.667	164500	-97.1394
164600	-101.148	164600	-95.3561
164700	-116.388	164700	-100.947
164800	-103.36	164800	-100.211
164900	-102.872	164900	-94.9949
165000	-107.467	165000	-96.3446
165100	-114.168	165100	-95.87
165200	-108.359	165200	-101.682
165300	-104.573	165300	-97.6921
165400	-109.607	165400	-95.2311
165500	-107.493	165500	-96.9465
165600	-124.058	165600	-101.153
165700	-107.677	165700	-96.7927
165800	-110.622	165800	-97.2752
165900	-108.764	165900	-103.549
166000	-126.382	166000	-97.6419
166100	-110.997	166100	-95.0648
166200	-113.991	166200	-96.6184
166300	-102.861	166300	-97.5479
166400	-109.256	166400	-95.8672
166500	-109.076	166500	-97.2949
166600	-105.869	166600	-104.637
166700	-114.779	166700	-98.2428
166800	-107.484	166800	-97.4109
166900	-104.754	166900	-99.0122
167000	-103.64	167000	-97.803
167100	-102.689	167100	-99.1715
167200	-109.804	167200	-94.1156
167300	-113.063	167300	-98.4594
167400	-114.17	167400	-95.5043
167500	-102.295	167500	-96.9876
167600	-107.54	167600	-96.5289
167700	-102.29	167700	-99.8283
167800	-103.749	167800	-97.5893
167900	-107.306	167900	-95.7922
168000	-102.368	168000	-98.5596
168100	-104.18	168100	-97.6718
168200	-125.946	168200	-102.883
168300	-103.84	168300	-97.2243
168400	-109.873	168400	-97.8668
168500	-102.931	168500	-97.9364
168600	-106.421	168600	-99.3672
168700	-103.364	168700	-97.9242
168800	-105.966	168800	-98.3338
168900	-113.849	168900	-99.7471
169000	-103.201	169000	-98.5195
169100	-104.15	169100	-99.9438
169200	-102.052	169200	-102.548
169300	-113.856	169300	-96.0608
169400	-104.086	169400	-102.042
169500	-108.578	169500	-100.226
169600	-114.047	169600	-97.8422
169700	-109.853	169700	-96.5521
169800	-103.329	169800	-96.5376
169900	-112.226	169900	-97.3886
170000	-110.141	170000	-102.465
170100	-119.579	170100	-96.7522
170200	-108.776	170200	-96.2606
170300	-103.787	170300	-98.9663
170400	-123.133	170400	-99.2468
170500	-107.696	170500	-97.1638
170600	-102.655	170600	-97.2103
170700	-107.764	170700	-102.266
170800	-107.61	170800	-99.151
170900	-105.061	170900	-103.294
171000	-110.875	171000	-95.9923
171100	-102.403	171100	-97.7282
171200	-103.597	171200	-102.143
171300	-108.089	171300	-101.784
171400	-107.19	171400	-102.046
171500	-102.596	171500	-94.9311
171600	-111.285	171600	-100.349
171700	-105.373	171700	-95.02
171800	-101.733	171800	-98.1463
171900	-102.019	171900	-100.864
172000	-116.743	172000	-100.546
172100	-110.479	172100	-99.1229
172200	-106.12	172200	-96.2078
172300	-117.368	172300	-95.106
172400	-106.569	172400	-95.9903
172500	-121.226	172500	-101.322
172600	-105.478	172600	-98.3011
172700	-106.894	172700	-96.4646
172800	-121.722	172800	-95.7629
172900	-106.553	172900	-96.2985
173000	-109.051	173000	-98.5785
173100	-110.816	173100	-100.723
173200	-103.505	173200	-98.7699
173300	-111.227	173300	-98.1523
173400	-100.502	173400	-97.4422
173500	-111.557	173500	-99.5897
173600	-107.127	173600	-96.2708
173700	-98.4756	173700	-99.2696
173800	-110.69	173800	-97.9462
173900	-107.177	173900	-97.9987
174000	-115.353	174000	-96.2602
174100	-97.1066	174100	-96.0257
174200	-112.533	174200	-97.8189
174300	-103.945	174300	-98.7427
174400	-104.41	174400	-98.7072
174500	-105.625	174500	-97.9551
174600	-109.134	174600	-97.4009
174700	-107.784	174700	-96.5168
174800	-112.784	174800	-97.7149
174900	-106.269	174900	-99.8558
175000	-103.32	175000	-100.876
175100	-110.467	175100	-97.5169
175200	-104.665	175200	-99.3641
175300	-106.423	175300	-97.756
175400	-104.355	175400	-94.6278
175500	-102.336	175500	-98.7818
175600	-106.376	175600	-96.6693
175700	-110.115	175700	-97.6849
175800	-105.29	175800	-97.7809
175900	-103.591	175900	-98.3626
176000	-108.813	176000	-94.6444
176100	-107.05	176100	-99.6175
176200	-107.32	176200	-98.0119
176300	-119.44	176300	-99.3156
176400	-105.24	176400	-97.9301
176500	-105.114	176500	-96.7584
176600	-118.302	176600	-95.3526
176700	-103.745	176700	-94.7507
176800	-115.364	176800	-97.4737
176900	-105.033	176900	-95.0987
177000	-115.05	177000	-96.6739
177100	-100.583	177100	-102.07
177200	-101.619	177200	-97.4332
177300	-119.885	177300	-98.7414
177400	-107.586	177400	-98.9826
177500	-113.266	177500	-97.7554
177600	-109.025	177600	-96.5996
177700	-102.897	177700	-96.4268
177800	-108.072	177800	-97.9708
177900	-103.78	177900	-97.9136
178000	-107.536	178000	-96.9535
178100	-107.28	178100	-97.8366
178200	-108.312	178200	-96.2149
178300	-112.107	178300	-94.3758
178400	-104.341	178400	-98.2055
178500	-108.942	178500	-99.9259
178600	-102.988	178600	-99.221
178700	-106.062	178700	-93.3642
178800	-112.053	178800	-97.268
178900	-114.641	178900	-94.2821
179000	-103.422	179000	-100.082
179100	-109.712	179100	-96.5184
179200	-108.173	179200	-97.4665
179300	-107.544	179300	-101.186
179400	-107.345	179400	-98.6511
179500	-106.77	179500	-96.7248
179600	-106.527	179600	-97.9519
179700	-108.89	179700	-97.1277
179800	-114.263	179800	-97.6362
179900	-104.426	179900	-97.7208
180000	-106.878	180000	-98.4301
180100	-104.97	180100	-104.129
180200	-107.49	180200	-99.9917
180300	-110.887	180300	-97.401
180400	-106.295	180400	-99.6681
180500	-108.376	180500	-97.7656
180600	-105.777	180600	-101.703
180700	-112.124	180700	-100.057
180800	-113.643	180800	-101.494
180900	-106.641	180900	-98.7264
181000	-102.639	181000	-97.2909
181100	-112.868	181100	-95.69
181200	-100.124	181200	-105.38
181300	-111.558	181300	-97.2543
181400	-100.986	181400	-103.375
181500	-100.975	181500	-96.2778
181600	-110.197	181600	-94.5828
181700	-105.35	181700	-97.9696
181800	-108.089	181800	-99.5532
181900	-105.831	181900	-99.2309
182000	-106.514	182000	-100.235
182100	-102.087	182100	-98.1566
182200	-102.495	182200	-95.1971
182300	-105.969	182300	-99.1363
182400	-108.024	182400	-97.2655
182500	-106.294	182500	-98.8132
182600	-107.318	182600	-96.8934
182700	-105.717	182700	-100.666
182800	-112.02	182800	-99.2534
182900	-104.039	182900	-97.7846
183000	-108.593	183000	-97.1797
183100	-108.469	183100	-99.1858
183200	-112.814	183200	-100.019
183300	-108.344	183300	-99.6938
183400	-116.698	183400	-101.53
183500	-107.898	183500	-99.3258
183600	-106.517	183600	-102.404
183700	-117.049	183700	-96.9342
183800	-108.449	183800	-98.4232
183900	-123.977	183900	-103.695
184000	-102.379	184000	-99.6882
184100	-107.919	184100	-98.1954
184200	-100.227	184200	-103.705
184300	-103.632	184300	-102.453
184400	-102.455	184400	-100.826
184500	-99.1849	184500	-98.5521
184600	-106.952	184600	-109.162
184700	-107.326	184700	-96.4918
184800	-107.375	184800	-107.794
184900	-104.64	184900	-100.641
185000	-106.982	185000	-102.166
185100	-103.02	185100	-97.3978
185200	-114.85	185200	-98.2562
185300	-114.707	185300	-96.9682
185400	-113.604	185400	-99.3344
185500	-103.61	185500	-96.8928
185600	-130.587	185600	-100.957
185700	-114.999	185700	-100.261
185800	-111.519	185800	-99.4926
185900	-107.934	185900	-102.624
186000	-106.231	186000	-96.8291
186100	-105.651	186100	-96.4277
186200	-103.94	186200	-96.8544
186300	-104.794	186300	-99.3809
186400	-110.334	186400	-98.9374
186500	-105.722	186500	-95.785
186600	-107.291	186600	-94.2513
186700	-105.598	186700	-104.026
186800	-116.894	186800	-98.6368
186900	-103.192	186900	-98.91
187000	-107.488	187000	-99.7813
187100	-110.009	187100	-95.0299
187200	-113.1	187200	-101.958
187300	-101.229	187300	-95.1177
187400	-105.559	187400	-103.496
187500	-108.679	187500	-98.375
187600	-105.138	187600	-100.411
187700	-117.084	187700	-97.9302
187800	-127.588	187800	-102.366
187900	-102.755	187900	-97.1271
188000	-109.803	188000	-100.213
188100	-101.678	188100	-99.7141
188200	-117.82	188200	-98.3861
188300	-108.464	188300	-97.713
188400	-103.944	188400	-98.8102
188500	-109.374	188500	-98.3577
188600	-110.748	188600	-100.067
188700	-108.787	188700	-96.8102
188800	-107.499	188800	-96.6636
188900	-107.525	188900	-98.3356
189000	-107.019	189000	-96.2537
189100	-111.194	189100	-100.311
189200	-102.529	189200	-96.8666
189300	-104.798	189300	-97.5646
189400	-112.103	189400	-101.368
189500	-105.635	189500	-103.315
189600	-117.393	189600	-95.2272
189700	-117.075	189700	-98.7036
189800	-121.866	189800	-103.551
189900	-110.709	189900	-100.545
190000	-105.782	190000	-99.055
190100	-113.875	190100	-99.706
190200	-107.409	190200	-103.058
190300	-103.385	190300	-99.6283
190400	-113.836	190400	-102.825
190500	-117.974	190500	-99.8584
190600	-106.984	190600	-102.455
190700	-119.617	190700	-96.619
190800	-109.826	190800	-100.533
190900	-106.016	190900	-102.878
191000	-108.831	191000	-101.703
191100	-105.228	191100	-101.567
191200	-107.607	191200	-101.176
191300	-103.026	191300	-96.5317
191400	-107.266	191400	-97.8099
191500	-116.268	191500	-102.434
191600	-105.794	191600	-97.8092
191700	-104.116	191700	-95.5703
191800	-107.186	191800	-99.7053
191900	-106.943	191900	-100.773
192000	-102.266	192000	-102.175
192100	-106.509	192100	-97.4108
192200	-112.896	192200	-100.821
192300	-112.977	192300	-96.8656
192400	-106.802	192400	-96.6372
192500	-105.316	192500	-95.4273
192600	-104.441	192600	-102.248
192700	-114.035	192700	-100.994
192800	-114.428	192800	-104.249
192900	-102.31	192900	-96.9002
193000	-103.679	193000	-97.1087
193100	-112.664	193100	-102.356
193200	-111.935	193200	-98.9703
193300	-104.589	193300	-100.582
193400	-123.602	193400	-97.0247
193500	-106.974	193500	-99.7865
193600	-103.312	193600	-97.4334
193700	-103.24	193700	-96.1775
193800	-107.652	193800	-100.195
193900	-120.322	193900	-96.9192
194000	-110.709	194000	-102.549
194100	-107.46	194100	-100.989
194200	-106.787	194200	-98.3293
194300	-116.641	194300	-98.1793
194400	-111.458	194400	-98.9007
194500	-108.021	194500	-97.0929
194600	-110.696	194600	-95.9373
194700	-113.778	194700	-99.6534
194800	-105.092	194800	-98.0351
194900	-109.519	194900	-98.9214
195000	-117.495	195000	-97.0083
195100	-114.666	195100	-95.6688
195200	-105.657	195200	-103.351
195300	-104.339	195300	-103.717
195400	-111.638	195400	-95.1637
195500	-113.132	195500	-100.192
195600	-105.107	195600	-96.0487
195700	-112.991	195700	-100.463
195800	-118.116	195800	-101.589
195900	-109.145	195900	-100.754
196000	-104.9	196000	-99.5384
196100	-117.99	196100	-99.9275
196200	-104.599	196200	-93.7231
196300	-105.575	196300	-97.8838
196400	-103.663	196400	-102.828
196500	-119.406	196500	-102.464
196600	-106.492	196600	-98.3135
196700	-107.31	196700	-99.1738
196800	-112.278	196800	-103.44
196900	-114.332	196900	-97.0913
197000	-110.683	197000	-98.9088
197100	-106.001	197100	-100.69
197200	-100.931	197200	-99.622
197300	-112.092	197300	-99.5186
197400	-108.518	197400	-102.369
197500	-104.17	197500	-95.3998
197600	-107.894	197600	-95.545
197700	-106.75	197700	-94.7441
197800	-102.158	197800	-100.247
197900	-104.872	197900	-93.3539
198000	-102.815	198000	-97.772
198100	-112.657	198100	-98.3669
198200	-105.831	198200	-95.3088
198300	-115.299	198300	-102.665
198400	-110.352	198400	-101.591
198500	-106.066	198500	-101.073
198600	-109.904	198600	-100.511
198700	-103.642	198700	-103.241
198800	-105.632	198800	-104.216
198900	-108.665	198900	-100.59
199000	-111.785	199000	-96.0851
199100	-111.664	199100	-97.1589
199200	-106.495	199200	-101.488
199300	-108.086	199300	-97.3084
199400	-112.621	199400	-96.1653
199500	-106.377	199500	-97.6541
199600	-100.055	199600	-98.9901
199700	-122.475	199700	-102.609
[truncated: 398,002+ more rows]
