# Supplementary material for: Improved demodulated phase signal resolution for carrier signals with small modulation index by clipping and synchronous sampling for heterodyne interferometers
Source: Sci Rep. 2023 May 26;13:8570. doi: 10.1038/s41598-023-35000-2 (PMC10220044; doi:10.1038/s41598-023-35000-2)
Supplement: Supplementary file 7 — Supplementary Information 7. [file 41598_2023_35000_MOESM7_ESM.xlsx]

## Sheet: Supplementary table S4
Supplementary table S4: Raw data for the power spectrum of the demodulated phase of the clipped and reference signal when q=2 (Figure 6b)
Reference_x	Reference_y	Clipped_x	Clipped_y
0	0.530419	0	-30.325
100	-36.5419	100	-30.275
200	-37.5778	200	-41.2519
300	-41.5035	300	-42.5995
400	-40.8336	400	-49.2545
500	-49.7867	500	-52.9738
600	-50.286	600	-52.337
700	-53.9573	700	-63.7156
800	-51.8962	800	-63.2991
900	-53.6054	900	-66.6038
1000	-57.2756	1000	-62.4264
1100	-56.2984	1100	-62.6156
1200	-55.2424	1200	-59.3119
1300	-59.076	1300	-61.6728
1400	-60.0301	1400	-62.6111
1500	-63.2878	1500	-79.3413
1600	-60.361	1600	-67.277
1700	-58.8369	1700	-74.9428
1800	-63.704	1800	-68.6748
1900	-62.0914	1900	-70.6554
2000	-63.031	2000	-68.1199
2100	-62.4805	2100	-69.8502
2200	-63.7273	2200	-81.4574
2300	-66.5798	2300	-76.094
2400	-63.9541	2400	-78.1555
2500	-64.9042	2500	-71.931
2600	-63.9367	2600	-68.0079
2700	-65.2042	2700	-66.4226
2800	-65.2842	2800	-69.5516
2900	-67.3821	2900	-71.6591
3000	-67.3373	3000	-71.9661
3100	-69.2379	3100	-75.9728
3200	-68.1296	3200	-76.6057
3300	-68.0707	3300	-76.4932
3400	-69.4969	3400	-75.3216
3500	-67.4809	3500	-74.9122
3600	-66.2205	3600	-75.5834
3700	-69.2039	3700	-71.8587
3800	-67.712	3800	-72.1292
3900	-69.6266	3900	-73.7775
4000	-68.7679	4000	-70.5616
4100	-71.6622	4100	-80.6579
4200	-70.2777	4200	-76.0732
4300	-69.1532	4300	-76.6756
4400	-70.1343	4400	-76.3552
4500	-69.7921	4500	-82.8749
4600	-71.6047	4600	-75.5324
4700	-69.9944	4700	-81.7189
4800	-70.2413	4800	-77.9176
4900	-71.281	4900	-83.0921
5000	-70.1572	5000	-79.2718
5100	-71.7917	5100	-71.2461
5200	-69.6046	5200	-77.0073
5300	-74.6426	5300	-73.5683
5400	-71.726	5400	-75.6212
5500	-74.4694	5500	-75.4916
5600	-72.758	5600	-75.2687
5700	-70.3809	5700	-74.4153
5800	-71.0998	5800	-79.2735
5900	-69.394	5900	-89.8518
6000	-75.0175	6000	-75.7159
6100	-72.3889	6100	-80.5397
6200	-72.6913	6200	-79.5851
6300	-72.5479	6300	-80.7749
6400	-72.2857	6400	-86.1238
6500	-72.7264	6500	-78.5849
6600	-76.247	6600	-84.0451
6700	-76.5092	6700	-79.8082
6800	-76.4387	6800	-84.77
6900	-76.3672	6900	-80.5896
7000	-74.2064	7000	-77.3265
7100	-72.4581	7100	-92.8099
7200	-73.3988	7200	-81.7533
7300	-72.8961	7300	-99.3573
7400	-73.7176	7400	-82.7233
7500	-75.8914	7500	-81.246
7600	-72.9664	7600	-83.6514
7700	-74.7014	7700	-82.0571
7800	-75.2077	7800	-81.899
7900	-78.7456	7900	-86.2435
8000	-73.8349	8000	-81.6882
8100	-74.7231	8100	-89.0811
8200	-77.2064	8200	-78.8792
8300	-73.8033	8300	-95.4696
8400	-76.8188	8400	-85.1073
8500	-73.6951	8500	-85.9413
8600	-76.9092	8600	-91.2958
8700	-77.5461	8700	-83.0207
8800	-77.5034	8800	-83.6123
8900	-74.7961	8900	-83.8446
9000	-75.8602	9000	-76.7489
9100	-77.7241	9100	-93.8826
9200	-75.4558	9200	-80.6431
9300	-77.2532	9300	-85.9457
9400	-78.3997	9400	-83.2247
9500	-75.9982	9500	-80.7651
9600	-78.2579	9600	-80.6659
9700	-74.6256	9700	-82.6907
9800	-76.9075	9800	-94.9641
9900	-77.7573	9900	-82.9489
10000	-76.0782	10000	-84.8211
10100	-76.0519	10100	-95.3384
10200	-75.2831	10200	-82.5899
10300	-78.2591	10300	-85.1994
10400	-76.973	10400	-89.1601
10500	-76.8548	10500	-88.8506
10600	-77.5543	10600	-84.0335
10700	-78.6392	10700	-83.9633
10800	-78.1275	10800	-85.6197
10900	-79.1626	10900	-82.2668
11000	-75.4882	11000	-88.5186
11100	-77.4492	11100	-82.9251
11200	-79.377	11200	-93.1389
11300	-81.8927	11300	-91.5741
11400	-77.3647	11400	-92.298
11500	-76.8603	11500	-91.0146
11600	-81.4512	11600	-82.9049
11700	-83.9213	11700	-82.8277
11800	-81.6516	11800	-88.3064
11900	-79.82	11900	-82.8771
12000	-74.1335	12000	-78.963
12100	-80.9327	12100	-84.7744
12200	-81.5538	12200	-85.4974
12300	-80.1698	12300	-83.8234
12400	-80.6689	12400	-85.2913
12500	-76.6413	12500	-82.4169
12600	-77.516	12600	-84.6156
12700	-79.1198	12700	-91.4346
12800	-79.8548	12800	-86.3836
12900	-80.3891	12900	-86.0273
13000	-79.881	13000	-87.9652
13100	-80.1295	13100	-82.5567
13200	-77.6848	13200	-84.9298
13300	-78.5215	13300	-89.2708
13400	-79.8792	13400	-84.2006
13500	-80.9097	13500	-85.4144
13600	-80.0296	13600	-87.3599
13700	-83.2059	13700	-93.6831
13800	-84.4563	13800	-87.7911
13900	-81.5806	13900	-84.0352
14000	-81.683	14000	-84.9226
14100	-84.9337	14100	-82.2041
14200	-81.3856	14200	-101.526
14300	-80.9809	14300	-85.5808
14400	-79.7401	14400	-86.0833
14500	-80.3906	14500	-103.088
14600	-81.7232	14600	-90.3437
14700	-80.8535	14700	-86.2554
14800	-82.103	14800	-93.0199
14900	-80.3903	14900	-88.5015
15000	-79.4233	15000	-91.9063
15100	-80.5281	15100	-90.0494
15200	-82.3786	15200	-94.118
15300	-79.8528	15300	-89.2164
15400	-80.3391	15400	-84.6031
15500	-80.959	15500	-91.2218
15600	-81.8356	15600	-87.8332
15700	-81.2358	15700	-88.8209
15800	-80.7476	15800	-89.9606
15900	-83.0733	15900	-87.5912
16000	-79.2688	16000	-82.8035
16100	-79.9862	16100	-87.2088
16200	-80.5058	16200	-90.1957
16300	-81.865	16300	-86.4924
16400	-82.2167	16400	-87.3033
16500	-83.5746	16500	-88.9356
16600	-81.5359	16600	-89.8302
16700	-82.0548	16700	-98.9919
16800	-82.0059	16800	-88.2031
16900	-81.5648	16900	-96.9372
17000	-82.8835	17000	-86.7136
17100	-82.6161	17100	-89.8161
17200	-81.3224	17200	-84.2598
17300	-87.9231	17300	-84.3379
17400	-82.0649	17400	-92.964
17500	-83.229	17500	-85.583
17600	-81.664	17600	-91.804
17700	-83.2705	17700	-90.151
17800	-82.79	17800	-100.598
17900	-81.069	17900	-92.2997
18000	-85.7197	18000	-90.5367
18100	-83.6779	18100	-89.4696
18200	-87.8865	18200	-86.5243
18300	-82.9541	18300	-88.3407
18400	-84.0366	18400	-92.1378
18500	-83.434	18500	-93.2037
18600	-82.8354	18600	-92.5796
18700	-80.5671	18700	-97.851
18800	-83.6305	18800	-86.8676
18900	-81.8537	18900	-95.2676
19000	-81.4727	19000	-89.2327
19100	-82.5116	19100	-85.6447
19200	-83.5945	19200	-87.6279
19300	-81.7132	19300	-104.628
19400	-81.1985	19400	-88.9077
19500	-83.8369	19500	-95.394
19600	-84.7888	19600	-93.3992
19700	-85.8634	19700	-91.7795
19800	-85.9015	19800	-86.0531
19900	-82.0766	19900	-88.1751
20000	-87.2018	20000	-89.3253
20100	-84.8133	20100	-91.3859
20200	-82.863	20200	-90.0408
20300	-87.6488	20300	-100.827
20400	-84.4224	20400	-106.382
20500	-82.2122	20500	-92.6703
20600	-84.1883	20600	-91.5375
20700	-85.332	20700	-89.7378
20800	-84.3359	20800	-88.6273
20900	-84.7492	20900	-86.9283
21000	-82.2423	21000	-90.3237
21100	-83.8744	21100	-88.8985
21200	-85.3118	21200	-86.3128
21300	-82.3762	21300	-90.8731
21400	-82.6131	21400	-94.0381
21500	-83.1039	21500	-94.9027
21600	-82.7284	21600	-95.3389
21700	-82.225	21700	-88.5505
21800	-85.4041	21800	-91.7127
21900	-83.6225	21900	-90.503
22000	-83.2862	22000	-89.564
22100	-83.9923	22100	-93.2842
22200	-84.9435	22200	-87.861
22300	-86.7451	22300	-96.4747
22400	-84.309	22400	-91.7416
22500	-84.3264	22500	-87.1586
22600	-83.0785	22600	-86.9021
22700	-84.3482	22700	-89.7491
22800	-86.0761	22800	-96.266
22900	-85.6537	22900	-91.7006
23000	-89.5061	23000	-89.8879
23100	-81.7986	23100	-93.044
23200	-87.0222	23200	-95.2634
23300	-85.399	23300	-91.0729
23400	-84.4489	23400	-91.4632
23500	-87.1092	23500	-91.3579
23600	-84.9864	23600	-89.6905
23700	-84.7116	23700	-89.2333
23800	-84.1304	23800	-90.3856
23900	-86.2321	23900	-96.2394
24000	-92.8685	24000	-86.9024
24100	-85.2608	24100	-92.9305
24200	-85.8386	24200	-91.2308
24300	-86.9357	24300	-87.6794
24400	-86.2342	24400	-92.1091
24500	-86.1592	24500	-90.6272
24600	-84.8636	24600	-91.9247
24700	-83.5792	24700	-95.2533
24800	-85.9434	24800	-92.8614
24900	-84.6643	24900	-92.2502
25000	-83.5596	25000	-90.1711
25100	-86.3352	25100	-94.9381
25200	-85.4102	25200	-100.478
25300	-86.6881	25300	-91.8246
25400	-83.8039	25400	-108.083
25500	-88.0501	25500	-97.3396
25600	-85.1557	25600	-91.977
25700	-86.0091	25700	-97.8611
25800	-84.2965	25800	-89.8784
25900	-86.8538	25900	-93.4694
26000	-84.536	26000	-91.5603
26100	-85.9173	26100	-95.4565
26200	-85.219	26200	-89.7216
26300	-85.9397	26300	-92.0112
26400	-87.2471	26400	-90.8335
26500	-83.9123	26500	-90.1046
26600	-85.9676	26600	-96.8112
26700	-87.3795	26700	-97.3073
26800	-85.7143	26800	-97.2734
26900	-85.9731	26900	-93.7427
27000	-86.4004	27000	-97.4209
27100	-86.2664	27100	-92.1063
27200	-85.9917	27200	-96.2422
27300	-86.5725	27300	-93.4812
27400	-86.3166	27400	-91.2955
27500	-86.9767	27500	-94.1082
27600	-87.1065	27600	-92.8394
27700	-86.6166	27700	-91.1859
27800	-85.9579	27800	-93.249
27900	-87.3124	27900	-98.4657
28000	-83.1561	28000	-89.9976
28100	-86.2907	28100	-96.3757
28200	-87.3142	28200	-95.0921
28300	-85.6334	28300	-93.6392
28400	-85.4213	28400	-97.7419
28500	-88.1615	28500	-92.801
28600	-87.5689	28600	-95.3307
28700	-89.398	28700	-91.5879
28800	-85.7823	28800	-92.3768
28900	-86.9039	28900	-95.6783
29000	-85.8696	29000	-92.99
29100	-89.0511	29100	-92.0269
29200	-85.6795	29200	-92.4491
29300	-87.861	29300	-96.3722
29400	-86.1671	29400	-96.0249
29500	-85.3422	29500	-90.7562
29600	-87.7378	29600	-94.367
29700	-88.9243	29700	-102.398
29800	-86.2454	29800	-94.0001
29900	-85.9497	29900	-95.1169
30000	-87.5611	30000	-93.6834
30100	-85.2635	30100	-94.6613
30200	-87.3103	30200	-102.728
30300	-87.2668	30300	-93.0635
30400	-86.6912	30400	-96.9737
30500	-87.5126	30500	-98.8341
30600	-87.096	30600	-94.3788
30700	-86.9842	30700	-92.8272
30800	-88.24	30800	-92.9671
30900	-86.4027	30900	-93.6164
31000	-86.4157	31000	-95.8436
31100	-85.2132	31100	-93.7184
31200	-85.3852	31200	-94.5057
31300	-87.5834	31300	-96.2306
31400	-86.0159	31400	-95.6035
31500	-86.4897	31500	-95.7979
31600	-87.9554	31600	-97.7791
31700	-86.3655	31700	-96.8559
31800	-87.9389	31800	-96.651
31900	-87.286	31900	-97.0148
32000	-82.7374	32000	-87.3732
32100	-88.1854	32100	-94.5995
32200	-88.0637	32200	-93.1043
32300	-86.9705	32300	-95.3262
32400	-89.295	32400	-93.7038
32500	-89.0191	32500	-94.291
32600	-85.9806	32600	-94.9975
32700	-88.9329	32700	-91.5183
32800	-91.0412	32800	-100.132
32900	-88.3326	32900	-94.8673
33000	-88.6456	33000	-92.9737
33100	-89.4579	33100	-97.0134
33200	-89.4431	33200	-96.1409
33300	-89.0803	33300	-92.9523
33400	-88.8912	33400	-96.8928
33500	-86.5437	33500	-95.0611
33600	-87.5326	33600	-96.3833
33700	-87.8039	33700	-101.991
33800	-89.4268	33800	-94.2386
33900	-87.7162	33900	-94.5132
34000	-87.5312	34000	-94.9883
34100	-87.4394	34100	-95.3063
34200	-88.2215	34200	-93.5469
34300	-89.4394	34300	-94.0762
34400	-87.3989	34400	-94.7441
34500	-87.004	34500	-91.2303
34600	-89.1107	34600	-91.6172
34700	-87.9722	34700	-101.819
34800	-87.9636	34800	-105.42
34900	-88.6475	34900	-91.1011
35000	-86.6696	35000	-99.7988
35100	-90.2087	35100	-92.286
35200	-89.0341	35200	-98.8129
35300	-88.5581	35300	-93.9889
35400	-88.789	35400	-97.3814
35500	-87.9517	35500	-93.9519
35600	-90.5448	35600	-94.5412
35700	-87.3824	35700	-94.7974
35800	-90.3555	35800	-98.7171
35900	-87.6084	35900	-101.638
36000	-85.2743	36000	-92.8598
36100	-89.2269	36100	-97.122
36200	-91.2372	36200	-102.07
36300	-88.0568	36300	-95.1847
36400	-88.4375	36400	-97.7229
36500	-88.733	36500	-100.545
36600	-91.7497	36600	-100.062
36700	-88.0055	36700	-99.7865
36800	-88.8204	36800	-95.0544
36900	-87.4333	36900	-107.644
37000	-87.75	37000	-96.3427
37100	-84.911	37100	-99.8854
37200	-88.8577	37200	-95.1587
37300	-89.3664	37300	-95.5711
37400	-88.936	37400	-93.2077
37500	-87.9918	37500	-97.5452
37600	-91.0063	37600	-99.5609
37700	-92.7237	37700	-98.3399
37800	-88.9538	37800	-96.1447
37900	-88.0773	37900	-92.5077
38000	-87.811	38000	-99.7977
38100	-91.9248	38100	-97.7611
38200	-88.6319	38200	-98.7223
38300	-90.1924	38300	-107.112
38400	-89.3512	38400	-102.206
38500	-89.6864	38500	-108.169
38600	-91.0869	38600	-95.5016
38700	-89.835	38700	-102.482
38800	-89.2289	38800	-97.4441
38900	-91.339	38900	-105.619
39000	-87.9332	39000	-97.7507
39100	-90.2573	39100	-96.5859
39200	-89.7469	39200	-99.7283
39300	-90.9066	39300	-95.5868
39400	-88.8175	39400	-95.4548
39500	-90.7786	39500	-94.5654
39600	-91.3498	39600	-100.432
39700	-89.2844	39700	-101.457
39800	-89.8808	39800	-95.9502
39900	-88.9548	39900	-99.8106
40000	-93.9632	40000	-87.1694
40100	-87.9432	40100	-97.5241
40200	-90.3152	40200	-106.033
40300	-88.9727	40300	-94.3615
40400	-87.9773	40400	-93.9315
40500	-88.4083	40500	-99.817
40600	-88.8313	40600	-95.2886
40700	-91.4348	40700	-97.1536
40800	-88.7423	40800	-100.356
40900	-92.0833	40900	-95.1761
41000	-88.0612	41000	-99.4596
41100	-88.8466	41100	-96.6998
41200	-89.1802	41200	-98.3044
41300	-88.2503	41300	-97.5456
41400	-91.3288	41400	-97.5571
41500	-89.6374	41500	-94.3848
41600	-89.4924	41600	-97.7287
41700	-91.6831	41700	-99.2792
41800	-88.703	41800	-97.0936
41900	-89.0557	41900	-92.9926
42000	-88.8394	42000	-98.1388
42100	-88.8444	42100	-99.0493
42200	-90.1581	42200	-92.9727
42300	-91.4093	42300	-98.5191
42400	-89.2356	42400	-99.4644
42500	-93.3806	42500	-98.0664
42600	-90.826	42600	-111.846
42700	-90.8837	42700	-100.413
42800	-91.1247	42800	-96.7376
42900	-89.319	42900	-94.204
43000	-89.3314	43000	-95.674
43100	-92.9475	43100	-95.9374
43200	-89.5415	43200	-101.854
43300	-88.8448	43300	-102.807
43400	-90.5318	43400	-99.4422
43500	-90.6257	43500	-102.805
43600	-88.6035	43600	-98.3683
43700	-90.2824	43700	-100.758
43800	-88.5058	43800	-92.4483
43900	-88.4153	43900	-98.2817
44000	-93.1458	44000	-88.5018
44100	-91.3613	44100	-96.0648
44200	-89.8983	44200	-100.018
44300	-89.4946	44300	-94.0007
44400	-91.5177	44400	-98.0345
44500	-92.8506	44500	-96.4794
44600	-88.7651	44600	-95.2788
44700	-92.5171	44700	-95.0876
44800	-90.5339	44800	-95.0964
44900	-88.2296	44900	-94.7855
45000	-90.1002	45000	-96.0306
45100	-92.4208	45100	-96.2068
45200	-90.7287	45200	-100.235
45300	-91.0214	45300	-98.2771
45400	-91.4573	45400	-97.189
45500	-94.2183	45500	-94.7222
45600	-93.6689	45600	-95.2856
45700	-89.8467	45700	-100.267
45800	-90.1539	45800	-95.1968
45900	-92.7613	45900	-94.24
46000	-92.8314	46000	-91.789
46100	-83.6119	46100	-89.804
46200	-89.371	46200	-97.8098
46300	-90.1238	46300	-106.418
46400	-89.898	46400	-98.9239
46500	-90.3336	46500	-99.0915
46600	-89.9479	46600	-103.648
46700	-91.6038	46700	-96.3538
46800	-92.1623	46800	-99.6121
46900	-90.5274	46900	-101.876
47000	-90.382	47000	-99.2567
47100	-89.1907	47100	-100.387
47200	-92.0464	47200	-98.5936
47300	-90.5681	47300	-99.1277
47400	-92.5448	47400	-104.283
47500	-90.5977	47500	-98.6768
47600	-91.4675	47600	-95.7133
47700	-92.1732	47700	-98.2629
47800	-91.1929	47800	-101.835
47900	-92.4999	47900	-97.2879
48000	-84.3072	48000	-87.7906
48100	-91.1332	48100	-101.917
48200	-91.059	48200	-96.2573
48300	-89.8959	48300	-94.6236
48400	-92.5375	48400	-98.287
48500	-91.2575	48500	-105.584
48600	-92.2347	48600	-105.214
48700	-92.0818	48700	-102.682
48800	-92.4326	48800	-98.2228
48900	-91.3078	48900	-95.6122
49000	-90.3772	49000	-104.529
49100	-91.1094	49100	-97.0427
49200	-89.144	49200	-99.9209
49300	-90.7302	49300	-96.9574
49400	-91.5216	49400	-99.2644
49500	-90.7066	49500	-101.796
49600	-91.0216	49600	-96.4708
49700	-91.038	49700	-99.791
49800	-91.7074	49800	-107.103
49900	-90.4565	49900	-98.0478
50000	-90.9112	50000	-96.1128
50100	-91.0357	50100	-96.7674
50200	-89.4219	50200	-101.277
50300	-91.8607	50300	-107.025
50400	-91.3309	50400	-95.2706
50500	-89.3646	50500	-100.822
50600	-91.0354	50600	-103.858
50700	-90.4698	50700	-102.786
50800	-90.1821	50800	-96.6725
50900	-90.57	50900	-102.504
51000	-89.5228	51000	-105.181
51100	-90.5239	51100	-101.662
51200	-89.4185	51200	-100.621
51300	-91.4576	51300	-100.083
51400	-89.9189	51400	-100.261
51500	-88.2034	51500	-100.939
51600	-90.8034	51600	-100.675
51700	-88.1779	51700	-95.7287
51800	-82.6464	51800	-84.6056
51900	-93.9131	51900	-88.748
52000	-85.9533	52000	-84.9561
52100	-94.1023	52100	-101.491
52200	-91.8239	52200	-99.283
52300	-91.4836	52300	-98.7772
52400	-91.9699	52400	-99.2655
52500	-93.0835	52500	-95.8029
52600	-93.9576	52600	-96.1707
52700	-92.1996	52700	-93.8401
52800	-92.2472	52800	-100.661
52900	-91.0615	52900	-98.2885
53000	-93.1476	53000	-103.103
53100	-89.9083	53100	-95.6386
53200	-94.2481	53200	-94.4166
53300	-94.7185	53300	-97.0565
53400	-95.2499	53400	-99.2524
53500	-89.6222	53500	-97.1209
53600	-90.544	53600	-99.7777
53700	-91.6231	53700	-97.2371
53800	-90.8802	53800	-104.488
53900	-90.2354	53900	-100.042
54000	-92.2532	54000	-100.089
54100	-92.5869	54100	-95.0971
54200	-91.8963	54200	-100.984
54300	-92.6361	54300	-103.334
54400	-98.2198	54400	-100.058
54500	-93.1725	54500	-97.6575
54600	-93.3044	54600	-98.5715
54700	-93.8928	54700	-102.028
54800	-91.0827	54800	-102.297
54900	-92.3683	54900	-98.7796
55000	-92.5815	55000	-103.289
55100	-98.7366	55100	-98.7547
55200	-90.0481	55200	-94.2177
55300	-91.9207	55300	-100.377
55400	-91.2539	55400	-100.03
55500	-92.4507	55500	-99.4803
55600	-93.4393	55600	-99.8207
55700	-94.4798	55700	-110.337
55800	-91.7244	55800	-99.8544
55900	-93.5502	55900	-96.9253
56000	-92.6872	56000	-92.3844
56100	-93.3799	56100	-99.85
56200	-93.6404	56200	-98.5067
56300	-94.3833	56300	-98.9517
56400	-92.6401	56400	-105.078
56500	-93.6709	56500	-99.7133
56600	-92.3843	56600	-98.7281
56700	-91.7094	56700	-102.038
56800	-89.7479	56800	-97.8138
56900	-92.2468	56900	-103.859
57000	-93.0096	57000	-98.7758
57100	-91.327	57100	-101.236
57200	-91.2742	57200	-97.5312
57300	-91.4213	57300	-99.1068
57400	-95.7514	57400	-96.6902
57500	-91.7313	57500	-100.945
57600	-87.8765	57600	-86.2282
57700	-92.0652	57700	-94.5229
57800	-93.3919	57800	-99.1406
57900	-93.5457	57900	-99.1215
58000	-95.3942	58000	-98.9314
58100	-92.0319	58100	-100.603
58200	-91.6101	58200	-102.124
58300	-90.3616	58300	-97.0389
58400	-93.3932	58400	-101.017
58500	-91.1209	58500	-96.7118
58600	-92.1923	58600	-98.2965
58700	-93.6695	58700	-95.0056
58800	-97.0778	58800	-99.5994
58900	-95.0887	58900	-100.609
59000	-95.8158	59000	-108.297
59100	-92.683	59100	-102.865
59200	-92.3468	59200	-97.8535
59300	-95.7675	59300	-98.8262
59400	-92.8161	59400	-102.188
59500	-91.7909	59500	-99.9382
59600	-91.5358	59600	-102.317
59700	-93.1705	59700	-107.141
59800	-93.5322	59800	-117.399
59900	-92.7126	59900	-99.6949
60000	-97.3474	60000	-89.5532
60100	-92.1506	60100	-95.5016
60200	-93.0577	60200	-96.8054
60300	-93.4151	60300	-97.8617
60400	-92.162	60400	-100.331
60500	-92.781	60500	-99.432
60600	-94.5967	60600	-103.056
60700	-93.7558	60700	-96.3207
60800	-92.6007	60800	-98.2816
60900	-94.7258	60900	-98.2328
61000	-90.8653	61000	-104.118
61100	-93.8113	61100	-103.076
61200	-92.535	61200	-99.2522
61300	-92.1073	61300	-101.442
61400	-93.0815	61400	-101.098
61500	-96.9761	61500	-104.651
61600	-94.327	61600	-98.4309
61700	-96.046	61700	-95.9682
61800	-92.5724	61800	-98.019
61900	-94.8155	61900	-96.4311
62000	-93.3615	62000	-103.878
62100	-95.0804	62100	-106.074
62200	-96.4482	62200	-105.349
62300	-95.9427	62300	-106.853
62400	-91.9616	62400	-96.5069
62500	-90.1821	62500	-101.216
62600	-97.6683	62600	-96.4431
62700	-92.4282	62700	-96.7268
62800	-91.9365	62800	-101.926
62900	-92.1794	62900	-98.3421
63000	-93.507	63000	-98.0524
63100	-95.3045	63100	-97.2138
63200	-93.6161	63200	-101.579
63300	-95.3572	63300	-96.1656
63400	-90.0903	63400	-111.27
63500	-93.4961	63500	-101.581
63600	-95.1802	63600	-99.1891
63700	-92.8996	63700	-119.732
63800	-97.2558	63800	-102.558
63900	-91.5616	63900	-98.4386
64000	-89.7584	64000	-96.5867
64100	-91.1112	64100	-108.51
64200	-93.0225	64200	-98.2157
64300	-91.6752	64300	-96.3726
64400	-92.2501	64400	-99.1774
64500	-93.2585	64500	-96.9138
64600	-91.4885	64600	-111.179
64700	-92.3215	64700	-103.21
64800	-95.2704	64800	-120.901
64900	-98.2167	64900	-99.0643
65000	-90.4677	65000	-98.7004
65100	-96.2434	65100	-99.4997
65200	-93.9002	65200	-107.892
65300	-94.1174	65300	-102.646
65400	-93.608	65400	-108.314
65500	-92.7481	65500	-99.4684
65600	-92.6548	65600	-109.343
65700	-91.5816	65700	-98.6578
65800	-94.2692	65800	-99.2103
65900	-92.4481	65900	-99.1934
66000	-92.7361	66000	-103.217
66100	-92.5293	66100	-98.5458
66200	-95.0332	66200	-97.0443
66300	-91.5838	66300	-100.555
66400	-94.015	66400	-104.849
66500	-93.7446	66500	-105.701
66600	-94.1812	66600	-98.0584
66700	-94.0885	66700	-106.295
66800	-97.4102	66800	-105.726
66900	-92.5429	66900	-101.317
67000	-92.6133	67000	-101.373
67100	-94.2292	67100	-104.104
67200	-92.703	67200	-104.266
67300	-94.0622	67300	-102.466
67400	-94.1219	67400	-95.7508
67500	-92.8262	67500	-102.839
67600	-95.3572	67600	-101.421
67700	-93.5296	67700	-111.723
67800	-94.6262	67800	-98.6312
67900	-92.0855	67900	-98.9305
68000	-91.0682	68000	-100.827
68100	-94.1295	68100	-98.5069
68200	-92.6208	68200	-100.951
68300	-92.4683	68300	-98.2813
68400	-95.0387	68400	-101.236
68500	-95.2154	68500	-99.8906
68600	-96.4716	68600	-106.675
68700	-93.0572	68700	-97.6527
68800	-93.2577	68800	-101.883
68900	-95.4348	68900	-97.9269
69000	-92.5127	69000	-98.8501
69100	-93.3984	69100	-108.171
69200	-91.982	69200	-96.8843
69300	-94.1649	69300	-101.399
69400	-91.7226	69400	-99.8156
69500	-97.0813	69500	-112.716
69600	-96.3879	69600	-99.8549
69700	-94.6849	69700	-99.9974
69800	-90.7553	69800	-107.162
69900	-97.6635	69900	-98.4255
70000	-93.2673	70000	-99.1117
70100	-95.334	70100	-100.109
70200	-95.0709	70200	-106.077
70300	-96.6892	70300	-103.675
70400	-94.7658	70400	-104.588
70500	-94.3707	70500	-97.4706
70600	-93.6306	70600	-119.47
70700	-92.692	70700	-101.295
70800	-95.2308	70800	-102.79
70900	-94.4209	70900	-104.56
71000	-93.1746	71000	-105.565
71100	-92.6772	71100	-105.674
71200	-93.4756	71200	-102.851
71300	-90.9294	71300	-98.722
71400	-94.8174	71400	-107.592
71500	-95.688	71500	-103.05
71600	-95.1383	71600	-99.1675
71700	-96.0597	71700	-96.7127
71800	-93.5044	71800	-102.921
71900	-96.359	71900	-100.832
72000	-91.3804	72000	-102.778
72100	-95.2264	72100	-100.838
72200	-93.0551	72200	-96.4294
72300	-93.7242	72300	-97.4561
72400	-94.827	72400	-102.716
72500	-94.0292	72500	-106.311
72600	-92.6795	72600	-100.339
72700	-96.7253	72700	-96.2102
72800	-94.2462	72800	-109.307
72900	-93.222	72900	-99.7643
73000	-95.0577	73000	-99.7097
73100	-93.7716	73100	-99.7993
73200	-93.773	73200	-101.72
73300	-96.1645	73300	-100.998
73400	-94.2269	73400	-97.5339
73500	-92.6008	73500	-108.734
73600	-94.1365	73600	-99.6125
73700	-93.2356	73700	-98.558
73800	-96.1853	73800	-100.553
73900	-93.4848	73900	-104.414
74000	-91.8985	74000	-109.705
74100	-95.971	74100	-98.722
74200	-94.1311	74200	-98.9024
74300	-97.5474	74300	-108.38
74400	-95.6319	74400	-101.597
74500	-93.4903	74500	-96.1174
74600	-93.3667	74600	-107.964
74700	-98.205	74700	-104.409
74800	-90.276	74800	-93.4542
74900	-92.3533	74900	-104.117
75000	-104.087	75000	-96.1279
75100	-94.8825	75100	-100.005
75200	-96.7054	75200	-98.0252
75300	-93.6571	75300	-101.124
75400	-96.2234	75400	-98.6145
75500	-92.3052	75500	-99.3863
75600	-93.8954	75600	-95.9953
75700	-96.3076	75700	-102.927
75800	-94.8395	75800	-109.177
75900	-93.9194	75900	-102.372
76000	-97.2228	76000	-98.9118
76100	-93.9229	76100	-105.379
76200	-91.2765	76200	-104.8
76300	-96.8256	76300	-106.449
76400	-94.92	76400	-100.058
76500	-92.5622	76500	-99.5255
76600	-94.3263	76600	-106.627
76700	-91.6959	76700	-101.778
76800	-95.549	76800	-102.086
76900	-94.1505	76900	-100.597
77000	-92.5581	77000	-100.953
77100	-95.2732	77100	-100.591
77200	-93.4628	77200	-107.102
77300	-97.5039	77300	-99.153
77400	-92.7496	77400	-106.874
77500	-94.9305	77500	-97.1995
77600	-98.6034	77600	-103.338
77700	-93.3795	77700	-98.2544
77800	-94.1706	77800	-110.117
77900	-97.0846	77900	-97.3135
78000	-97.96	78000	-96.3615
78100	-95.6406	78100	-100.174
78200	-93.7006	78200	-96.2295
78300	-94.1488	78300	-94.5482
78400	-94.9938	78400	-103.41
78500	-92.9094	78500	-95.4248
78600	-98.8433	78600	-100.337
78700	-92.9971	78700	-99.8451
78800	-95.7382	78800	-102.039
78900	-93.4536	78900	-105.58
79000	-94.0431	79000	-95.5101
79100	-97.3365	79100	-101.358
79200	-92.7618	79200	-106.164
79300	-98.0358	79300	-109.526
79400	-103.467	79400	-106.473
79500	-94.0431	79500	-98.7324
79600	-92.7019	79600	-97.7053
79700	-96.5889	79700	-101.241
79800	-98.2444	79800	-99.7996
79900	-95.2391	79900	-95.7197
80000	-95.5532	80000	-97.7625
80100	-92.7401	80100	-98.4834
80200	-94.2417	80200	-103.886
80300	-94.4401	80300	-100.555
80400	-95.4529	80400	-98.9153
80500	-94.9815	80500	-102.339
80600	-96.1442	80600	-104.998
80700	-92.5338	80700	-99.1782
80800	-98.7638	80800	-102.345
80900	-95.6732	80900	-98.8161
81000	-93.2676	81000	-100.487
81100	-93.5435	81100	-98.5389
81200	-96.8769	81200	-94.0604
81300	-97.1112	81300	-107.211
81400	-95.741	81400	-102.562
81500	-94.0698	81500	-110.059
81600	-100.02	81600	-96.7069
81700	-95.0859	81700	-99.5083
81800	-93.3556	81800	-105.2
81900	-102.534	81900	-98.6842
82000	-94.4475	82000	-110.997
82100	-94.7168	82100	-92.0384
82200	-96.7384	82200	-105.718
82300	-94.2405	82300	-106.424
82400	-93.2027	82400	-97.2999
82500	-93.0341	82500	-111.573
82600	-92.8195	82600	-99.5508
82700	-99.1996	82700	-111.732
82800	-96.4678	82800	-109.147
82900	-97.7094	82900	-96.7225
83000	-94.3904	83000	-103.884
83100	-99.7869	83100	-101.316
83200	-97.9106	83200	-98.1041
83300	-93.5679	83300	-120.631
83400	-93.6495	83400	-105.051
83500	-93.9429	83500	-100.996
83600	-97.6306	83600	-105.674
83700	-98.6724	83700	-108.123
83800	-97.1088	83800	-103.118
83900	-95.5346	83900	-99.1577
84000	-91.4703	84000	-104.248
84100	-93.1736	84100	-95.7421
84200	-94.3699	84200	-109.576
84300	-92.8111	84300	-96.0787
84400	-98.3218	84400	-100.426
84500	-99.4555	84500	-100.266
84600	-94.1583	84600	-99.0739
84700	-98.6134	84700	-102.616
84800	-96.5922	84800	-94.8216
84900	-93.1415	84900	-97.5976
85000	-93.2877	85000	-106.999
85100	-94.697	85100	-104.812
85200	-97.3286	85200	-98.2304
85300	-95.4645	85300	-98.1928
85400	-93.572	85400	-100.469
85500	-97.9889	85500	-107.858
85600	-95.9151	85600	-97.5889
85700	-95.2538	85700	-95.0958
85800	-92.0179	85800	-106.832
85900	-95.4772	85900	-105.326
86000	-104.822	86000	-96.5084
86100	-106.729	86100	-94.635
86200	-92.3848	86200	-94.6698
86300	-101.661	86300	-97.2253
86400	-90.896	86400	-99.5441
86500	-94.8203	86500	-95.1194
86600	-97.9858	86600	-97.2598
86700	-93.576	86700	-97.5918
86800	-97.148	86800	-107.005
86900	-97.4619	86900	-103.265
87000	-97.5082	87000	-95.7124
87100	-94.3411	87100	-93.7959
87200	-95.1733	87200	-99.972
87300	-97.1932	87300	-97.2829
87400	-96.3745	87400	-95.3677
87500	-95.7194	87500	-101.826
87600	-95.4086	87600	-97.6076
87700	-95.1306	87700	-96.3863
87800	-103.623	87800	-95.1286
87900	-95.0317	87900	-102.419
88000	-93.2311	88000	-104.715
88100	-95.2333	88100	-106.08
88200	-99.0601	88200	-108.424
88300	-101.381	88300	-102.129
88400	-97.4565	88400	-95.4117
88500	-95.5444	88500	-95.6612
88600	-98.7934	88600	-101.838
88700	-99.7027	88700	-97.2792
88800	-95.6667	88800	-109.336
88900	-94.3951	88900	-110.756
89000	-92.9425	89000	-97.119
89100	-96.0216	89100	-102.104
89200	-97.9973	89200	-100.826
89300	-97.2929	89300	-102.537
89400	-96.8717	89400	-95.8339
89500	-91.8	89500	-115.182
89600	-93.7124	89600	-99.1823
89700	-96.8278	89700	-98.4116
89800	-93.0988	89800	-105.786
89900	-95.5125	89900	-101.425
90000	-96.975	90000	-104.668
90100	-91.8087	90100	-101.783
90200	-95.6312	90200	-102.758
90300	-94.9562	90300	-105.042
90400	-103.362	90400	-100.112
90500	-95.5834	90500	-99.0978
90600	-99.1992	90600	-102.331
90700	-94.3771	90700	-104.004
90800	-97.4503	90800	-101.228
90900	-92.9711	90900	-104.467
91000	-99.8459	91000	-101.398
91100	-95.5485	91100	-95.3429
91200	-93.1665	91200	-103.151
91300	-98.2644	91300	-95.694
91400	-97.4476	91400	-102.146
91500	-96.2091	91500	-104.419
91600	-95.4372	91600	-97.3183
91700	-95.7377	91700	-100.341
91800	-103.089	91800	-102.716
91900	-97.2684	91900	-103.671
92000	-99.2814	92000	-94.7038
92100	-99.2166	92100	-98.7451
92200	-101.637	92200	-92.7029
92300	-96.07	92300	-92.3478
92400	-93.3498	92400	-104.87
92500	-95.8812	92500	-108.518
92600	-98.0112	92600	-96.2371
92700	-107.916	92700	-100.736
92800	-99.5093	92800	-106.39
92900	-92.9214	92900	-92.0622
93000	-93.5562	93000	-96.7613
93100	-93.0926	93100	-97.809
93200	-93.7949	93200	-103.719
93300	-97.3786	93300	-112.146
93400	-95.9638	93400	-107.749
93500	-101.723	93500	-98.3089
93600	-97.7578	93600	-98.5663
93700	-94.7205	93700	-97.7015
93800	-97.4454	93800	-95.2111
93900	-95.2762	93900	-98.6094
94000	-103.148	94000	-105.957
94100	-93.9	94100	-103.402
94200	-98.2383	94200	-96.701
94300	-95.7086	94300	-100.633
94400	-95.9191	94400	-93.6822
94500	-106.433	94500	-96.6229
94600	-92.7118	94600	-103.167
94700	-93.8022	94700	-100.392
94800	-94.2744	94800	-100.275
94900	-99.9592	94900	-97.1408
95000	-96.2395	95000	-109.141
95100	-94.6275	95100	-104.771
95200	-100.311	95200	-104.362
95300	-92.8119	95300	-102.753
95400	-98.0213	95400	-94.9028
95500	-96.7771	95500	-102.268
95600	-94.9862	95600	-95.7967
95700	-91.7672	95700	-101.853
95800	-100.273	95800	-100.358
95900	-91.6304	95900	-96.1893
96000	-99.2725	96000	-97.7579
96100	-95.1023	96100	-99.5332
96200	-93.4137	96200	-101.272
96300	-93.4521	96300	-107.053
96400	-96.1534	96400	-105.055
96500	-98.089	96500	-134.101
96600	-93.6744	96600	-99.2591
96700	-95.7808	96700	-94.5458
96800	-98.0513	96800	-103.631
96900	-94.553	96900	-97.4343
97000	-96.7883	97000	-97.6466
97100	-100.267	97100	-105.137
97200	-93.0111	97200	-103.655
97300	-97.596	97300	-105.562
97400	-97.5517	97400	-100.432
97500	-95.1833	97500	-105.267
97600	-95.6252	97600	-99.7299
97700	-96	97700	-93.8792
97800	-93.2767	97800	-109.362
97900	-95.708	97900	-96.6129
98000	-102.05	98000	-94.4039
98100	-100.155	98100	-107.014
98200	-92.3745	98200	-99.0333
98300	-93.8586	98300	-96.5618
98400	-94.2683	98400	-97.7568
98500	-91.8672	98500	-96.4851
98600	-94.927	98600	-102.292
98700	-99.5861	98700	-105.09
98800	-91.5485	98800	-104.12
98900	-96.5745	98900	-95.43
99000	-95.4504	99000	-111.165
99100	-94.6692	99100	-100.084
99200	-98.029	99200	-102.242
99300	-102.735	99300	-97.0221
99400	-95.52	99400	-98.2135
99500	-94.5141	99500	-101.416
99600	-93.9873	99600	-114.139
99700	-95.4567	99700	-97.6296
99800	-104.249	99800	-96.9
99900	-98.3274	99900	-105.306
100000	-97.5083	100000	-96.5261
100100	-98.4427	100100	-98.0974
100200	-99.7739	100200	-102.741
100300	-91.2387	100300	-108.893
100400	-103.901	100400	-99.3947
100500	-102.907	100500	-98.6502
100600	-90.5327	100600	-96.6236
100700	-91.7516	100700	-96.7591
100800	-100.196	100800	-100.304
100900	-96.1161	100900	-103.19
101000	-109.499	101000	-98.0151
101100	-94.4539	101100	-97.0888
101200	-95.658	101200	-101.837
101300	-91.7125	101300	-105.912
101400	-97.4286	101400	-102.357
101500	-94.4573	101500	-103.711
101600	-97.4897	101600	-115.959
101700	-94.6616	101700	-104.992
101800	-98.9156	101800	-100.92
101900	-98.6649	101900	-99.3173
102000	-95.0285	102000	-114.746
102100	-98.4551	102100	-104.555
102200	-109.707	102200	-110.139
102300	-95.8566	102300	-105.003
102400	-98.5072	102400	-102.86
102500	-93.6528	102500	-96.7615
102600	-91.6709	102600	-105.863
102700	-95.0448	102700	-102.372
102800	-91.9385	102800	-99.992
102900	-97.9339	102900	-96.4963
103000	-93.0484	103000	-114.515
103100	-91.7406	103100	-112
103200	-91.0978	103200	-99.1101
103300	-111.833	103300	-106.118
103400	-95.8303	103400	-104.335
103500	-94.5118	103500	-94.6675
103600	-95.5823	103600	-96.363
103700	-100.752	103700	-101.297
103800	-99.2701	103800	-98.1907
103900	-97.9765	103900	-102.042
104000	-98.6036	104000	-101.929
104100	-90.6283	104100	-96.5984
104200	-98.662	104200	-99.3725
104300	-94.3327	104300	-100.255
104400	-96.3246	104400	-121.288
104500	-92.2462	104500	-101.245
104600	-107.464	104600	-100.855
104700	-97.6332	104700	-94.7745
104800	-93.8649	104800	-115.994
104900	-111.453	104900	-107.322
105000	-96.9564	105000	-102.366
105100	-97.5284	105100	-103.204
105200	-97.9	105200	-100.347
105300	-99.0854	105300	-99.8228
105400	-99.5057	105400	-94.4383
105500	-92.8945	105500	-94.8326
105600	-92.7555	105600	-98.2761
105700	-100.159	105700	-96.9066
105800	-95.3672	105800	-102.626
105900	-97.3048	105900	-106.763
106000	-97.0946	106000	-97.7931
106100	-91.5736	106100	-106.629
106200	-94.4286	106200	-98.4736
106300	-90.9055	106300	-104.908
106400	-112.802	106400	-102.457
106500	-94.4713	106500	-97.5002
106600	-97.2411	106600	-104.93
106700	-99.4662	106700	-107.176
106800	-99.7739	106800	-97.8429
106900	-103.414	106900	-99.7457
107000	-92.9183	107000	-99.8588
107100	-98.4092	107100	-97.8487
107200	-95.7573	107200	-94.424
107300	-115.473	107300	-102.265
107400	-110.609	107400	-107.604
107500	-94.9393	107500	-101.247
107600	-98.6391	107600	-105.78
107700	-100.609	107700	-102.382
107800	-99.9117	107800	-109.07
107900	-95.2455	107900	-108.032
108000	-99.9844	108000	-104.858
108100	-96.8691	108100	-100.591
108200	-93.9548	108200	-97.9328
108300	-102.536	108300	-97.5979
108400	-98.9272	108400	-96.2554
108500	-99.6504	108500	-104.293
108600	-97.5658	108600	-103.531
108700	-103.653	108700	-98.1497
108800	-97.5684	108800	-100.914
108900	-99.5348	108900	-106.345
109000	-96.6968	109000	-100.114
109100	-102.019	109100	-103.646
109200	-97.9863	109200	-103.949
109300	-98.5927	109300	-103.069
109400	-95.182	109400	-103.534
109500	-95.2343	109500	-95.0292
109600	-96.9422	109600	-100.617
109700	-96.6325	109700	-100.682
109800	-98.8004	109800	-100.476
109900	-102.668	109900	-97.0593
110000	-97.8992	110000	-97.7809
110100	-99.3678	110100	-112.477
110200	-100.379	110200	-103.315
110300	-97.8035	110300	-103.063
110400	-94.4757	110400	-101.319
110500	-95.98	110500	-94.7404
110600	-95.1585	110600	-116.816
110700	-95.8721	110700	-96.0514
110800	-95.7112	110800	-99.2596
110900	-94.7882	110900	-95.7966
111000	-112.66	111000	-104.892
111100	-97.7632	111100	-103.761
111200	-97.1053	111200	-123.468
111300	-100.553	111300	-103.938
111400	-93.6425	111400	-105.629
111500	-96.9632	111500	-102.598
111600	-95.2988	111600	-98.3515
111700	-98.28	111700	-97.6692
111800	-105.829	111800	-105.801
111900	-102.838	111900	-101.427
112000	-97.4155	112000	-104.933
112100	-98.2295	112100	-107.157
112200	-97.5627	112200	-100.942
112300	-99.6331	112300	-98.1535
112400	-94.8832	112400	-102.886
112500	-99.2243	112500	-104.956
112600	-100.65	112600	-100.779
112700	-98.6102	112700	-124.015
112800	-95.4578	112800	-99.7018
112900	-99.1892	112900	-105.505
113000	-98.2685	113000	-99.3827
113100	-95.2933	113100	-94.9899
113200	-95.3425	113200	-101.814
113300	-98.5651	113300	-97.2543
113400	-95.0914	113400	-111.019
113500	-104.815	113500	-101.682
113600	-101.307	113600	-98.6505
113700	-98.8266	113700	-100.581
113800	-94.3411	113800	-98.9855
113900	-101.88	113900	-96.5465
114000	-97.4151	114000	-115.542
114100	-106.481	114100	-102.491
114200	-100.397	114200	-103.666
114300	-95.8341	114300	-104.704
114400	-94.1887	114400	-97.3522
114500	-92.4445	114500	-101.778
114600	-95.7345	114600	-99.1589
114700	-95.8104	114700	-96.4651
114800	-99.5575	114800	-111.485
114900	-98.5258	114900	-97.9433
115000	-98.2875	115000	-98.1626
115100	-96.592	115100	-100.654
115200	-95.5558	115200	-99.5226
115300	-98.4723	115300	-96.2046
115400	-100.73	115400	-114.574
115500	-92.8896	115500	-100.385
115600	-99.0476	115600	-110.155
115700	-98.5187	115700	-98.5405
115800	-96.2368	115800	-110.538
115900	-97.255	115900	-101.153
116000	-98.5982	116000	-113.466
116100	-102.209	116100	-100.457
116200	-95.9611	116200	-100.829
116300	-100.751	116300	-100.307
116400	-100.968	116400	-113.736
116500	-96.6836	116500	-104.09
116600	-102.633	116600	-95.6167
116700	-97.7921	116700	-96.7172
116800	-98.3244	116800	-107.533
116900	-94.3694	116900	-106.126
117000	-105.18	117000	-102.036
117100	-94.3329	117100	-98.0734
117200	-101.184	117200	-106.029
117300	-98.6416	117300	-98.6531
117400	-99.4254	117400	-111.12
117500	-98.7795	117500	-110.159
117600	-93.6521	117600	-104.163
117700	-99.5454	117700	-107.951
117800	-102.901	117800	-101.581
117900	-97.6425	117900	-99.8668
118000	-99.3491	118000	-96.9617
118100	-102.137	118100	-100.992
118200	-100.393	118200	-101.057
118300	-98.2557	118300	-99.144
118400	-103.452	118400	-105.266
118500	-100.767	118500	-100.039
118600	-96.1062	118600	-104.611
118700	-94.0655	118700	-103.58
118800	-93.8532	118800	-103.756
118900	-95.6391	118900	-105.297
119000	-96.9852	119000	-100.163
119100	-97.6784	119100	-102.963
119200	-96.8125	119200	-114.45
119300	-96.4779	119300	-108.923
119400	-102.062	119400	-114.265
119500	-97.2036	119500	-102.014
119600	-97.8168	119600	-104.884
119700	-96.3363	119700	-110.828
119800	-102.009	119800	-97.5977
119900	-100.142	119900	-108.751
120000	-98.4953	120000	-102.672
120100	-105.066	120100	-104.036
120200	-100.552	120200	-101.568
120300	-98.0432	120300	-99.3565
120400	-96.6225	120400	-99.0824
120500	-96.6562	120500	-100.547
120600	-95.1325	120600	-97.2801
120700	-97.607	120700	-108.507
120800	-100.043	120800	-100.692
120900	-99.4012	120900	-110.825
121000	-96.6352	121000	-99.7461
121100	-101.616	121100	-103.144
121200	-101.525	121200	-105.456
121300	-95.6407	121300	-107.65
121400	-109.004	121400	-95.5263
121500	-98.8403	121500	-101.061
121600	-99.3268	121600	-107.607
121700	-98.9977	121700	-102.433
121800	-95.0041	121800	-100.943
121900	-104.208	121900	-107.82
122000	-100.017	122000	-103.558
122100	-102.529	122100	-103.565
122200	-103.704	122200	-112.832
122300	-95.3056	122300	-106.987
122400	-99.0688	122400	-101.57
122500	-98.0529	122500	-99.5481
122600	-100.048	122600	-108.982
122700	-100.39	122700	-113.841
122800	-97.9689	122800	-102.951
122900	-96.8711	122900	-102.085
123000	-101.505	123000	-102.723
123100	-96.515	123100	-101.7
123200	-108.354	123200	-95.2172
123300	-96.7207	123300	-108.106
123400	-102.251	123400	-126.777
123500	-100.595	123500	-105.008
123600	-100.541	123600	-106.934
123700	-97.6147	123700	-100.782
123800	-92.4579	123800	-103.706
123900	-96.661	123900	-102.665
124000	-96.1254	124000	-100.56
124100	-98.5583	124100	-113.668
124200	-97.7411	124200	-101.418
124300	-99.7676	124300	-101.64
124400	-97.3557	124400	-107.925
124500	-96.7549	124500	-101.323
124600	-96.9178	124600	-97.3833
124700	-103.274	124700	-112.429
124800	-99.0463	124800	-109.372
124900	-96.3144	124900	-101.69
125000	-99.0561	125000	-103.383
125100	-101.301	125100	-103.598
125200	-99.7196	125200	-113.386
125300	-99.6916	125300	-99.6092
125400	-98.9943	125400	-101.453
125500	-97.2317	125500	-106.401
125600	-103.823	125600	-111.949
125700	-98.6156	125700	-108.178
125800	-97.9484	125800	-111.106
125900	-98.5488	125900	-110.505
126000	-102.048	126000	-110.194
126100	-95.1259	126100	-103.18
126200	-99.0255	126200	-99.8933
126300	-100.622	126300	-103.59
126400	-102.441	126400	-98.7282
126500	-97.3618	126500	-109.623
126600	-100.541	126600	-109.204
126700	-99.7811	126700	-101.786
126800	-100.392	126800	-114.49
126900	-100.139	126900	-104.553
127000	-100.051	127000	-107.237
127100	-97.8562	127100	-99.7294
127200	-99.3482	127200	-101.165
127300	-98.1501	127300	-104.856
127400	-97.5723	127400	-110.208
127500	-100.298	127500	-101.281
127600	-105.603	127600	-100.367
127700	-100.566	127700	-105.046
127800	-95.4114	127800	-108.237
127900	-106.892	127900	-104.074
128000	-99.5556	128000	-106.072
128100	-95.1463	128100	-99.0247
128200	-104.448	128200	-98.3042
128300	-100.333	128300	-101.646
128400	-101.975	128400	-106.407
128500	-100.013	128500	-102.395
128600	-109.067	128600	-101.113
128700	-98.4365	128700	-108.61
128800	-98.0519	128800	-101.364
128900	-99.0963	128900	-104.961
129000	-98.442	129000	-98.3733
129100	-99.3273	129100	-107.672
129200	-96.5787	129200	-97.7841
129300	-96.2726	129300	-106.155
129400	-101.067	129400	-103.7
129500	-98.7621	129500	-108.846
129600	-106.109	129600	-105.255
129700	-96.9689	129700	-101.936
129800	-101.198	129800	-98.1553
129900	-106.374	129900	-105.221
130000	-103.602	130000	-107.525
130100	-95.9308	130100	-102.218
130200	-101.8	130200	-113.351
130300	-101.416	130300	-99.1788
130400	-101.485	130400	-105.422
130500	-97.2168	130500	-102.114
130600	-100.023	130600	-109.448
130700	-112.668	130700	-107.916
130800	-98.0444	130800	-97.8234
130900	-96.8592	130900	-110.901
131000	-97.9656	131000	-98.1997
131100	-98.4793	131100	-104.462
131200	-101.049	131200	-121.642
131300	-99.2856	131300	-107.496
131400	-98.4969	131400	-105.263
131500	-98.515	131500	-99.6021
131600	-99.2936	131600	-105.53
131700	-98.4727	131700	-100.374
131800	-99.5197	131800	-97.7806
131900	-100.188	131900	-111.317
132000	-98.4164	132000	-104.701
132100	-99.9401	132100	-105.216
132200	-98.0592	132200	-109.852
132300	-96.3324	132300	-100.952
132400	-105.291	132400	-102.36
132500	-96.1254	132500	-106.475
132600	-104.262	132600	-105.953
132700	-99.8475	132700	-104.929
132800	-105.091	132800	-112.597
132900	-97.992	132900	-107.282
133000	-104.256	133000	-107.125
133100	-98.4549	133100	-105.336
133200	-99.2134	133200	-98.4671
133300	-101.453	133300	-100.475
133400	-103.596	133400	-102.887
133500	-109.434	133500	-104.317
133600	-100.165	133600	-106.764
133700	-96.4641	133700	-108.119
133800	-100.823	133800	-100.477
133900	-104.973	133900	-107.682
134000	-97.7609	134000	-105.062
134100	-101.023	134100	-105.307
134200	-95.8022	134200	-102.14
134300	-101.867	134300	-109.431
134400	-103.31	134400	-96.3531
134500	-103.696	134500	-112.339
134600	-95.8678	134600	-116.793
134700	-100.857	134700	-103.126
134800	-99.3426	134800	-109.969
134900	-98.1407	134900	-105.885
135000	-98.7533	135000	-107.554
135100	-106.522	135100	-102.46
135200	-98.633	135200	-107.419
135300	-97.3704	135300	-112.827
135400	-100.157	135400	-103.066
135500	-97.1844	135500	-103.307
135600	-102.08	135600	-108.464
135700	-97.5222	135700	-111.771
135800	-100.392	135800	-106.433
135900	-101.137	135900	-105.697
136000	-101.52	136000	-109.092
136100	-101.59	136100	-101.621
136200	-98.9271	136200	-110.181
136300	-97.8473	136300	-103.908
136400	-98.4921	136400	-102.216
136500	-101.249	136500	-109.072
136600	-98.9951	136600	-101.766
136700	-99.214	136700	-103.258
136800	-96.7427	136800	-99.7513
136900	-107.012	136900	-104.472
137000	-100.084	137000	-105.875
137100	-99.5911	137100	-109.64
137200	-102.095	137200	-107.067
137300	-96.0139	137300	-112.616
137400	-108.679	137400	-100.554
137500	-99.1054	137500	-116.945
137600	-98.8873	137600	-101.418
137700	-98.4854	137700	-102.219
137800	-96.0109	137800	-102.824
137900	-103.912	137900	-113.023
138000	-104.054	138000	-105.907
138100	-100.931	138100	-102.935
138200	-97.2721	138200	-120.683
138300	-100.764	138300	-113.563
138400	-102.148	138400	-111.766
138500	-99.2585	138500	-101.597
138600	-102.521	138600	-104.605
138700	-98.1371	138700	-106.508
138800	-96.9076	138800	-106.176
138900	-98.1884	138900	-103.895
139000	-105.318	139000	-101.33
139100	-114.888	139100	-115.384
139200	-103.379	139200	-106.597
139300	-98.8126	139300	-102.338
139400	-103.065	139400	-112.476
139500	-95.8964	139500	-115.401
139600	-101.392	139600	-102.524
139700	-100.663	139700	-113.724
139800	-101.99	139800	-109.08
139900	-101.335	139900	-104.371
140000	-103.792	140000	-106.512
140100	-97.4408	140100	-111.278
140200	-93.6874	140200	-102.547
140300	-98.911	140300	-108.097
140400	-97.7638	140400	-113.328
140500	-99.2365	140500	-111.288
140600	-97.0293	140600	-103.099
140700	-98.3959	140700	-101.967
140800	-100.686	140800	-105.801
140900	-98.8168	140900	-106.593
141000	-112.547	141000	-107.428
141100	-99.6458	141100	-99.298
141200	-102.769	141200	-100.46
141300	-100.86	141300	-104.311
141400	-98.7877	141400	-117.354
141500	-102.889	141500	-114.578
141600	-103.787	141600	-112.639
141700	-104.244	141700	-101.74
141800	-99.5744	141800	-112.396
141900	-105.703	141900	-106.928
142000	-98.2859	142000	-110.269
142100	-97.1777	142100	-99.1192
142200	-98.08	142200	-109.614
142300	-99.7238	142300	-106.425
142400	-97.9009	142400	-104.365
142500	-97.6162	142500	-107.541
142600	-101.503	142600	-108.272
142700	-101.707	142700	-105.669
142800	-101.446	142800	-103.035
142900	-99.3439	142900	-105.881
143000	-110.601	143000	-105.758
143100	-100.825	143100	-109.589
143200	-99.0594	143200	-106.529
143300	-95.5753	143300	-107.467
143400	-100.503	143400	-100.766
143500	-99.7915	143500	-101.042
143600	-97.4796	143600	-109.78
143700	-100.869	143700	-98.1558
143800	-97.4194	143800	-103.591
143900	-97.2554	143900	-101.521
144000	-101.628	144000	-107.304
144100	-104.854	144100	-106.025
144200	-101.275	144200	-100.282
144300	-99.6968	144300	-105.986
144400	-99.6192	144400	-104.17
144500	-101.588	144500	-102.459
144600	-109.928	144600	-110.04
144700	-101.982	144700	-112.497
144800	-97.4164	144800	-112.341
144900	-98.9481	144900	-100.96
145000	-101.22	145000	-104.456
145100	-105.177	145100	-101.899
145200	-100.16	145200	-105.987
145300	-99.1067	145300	-107.895
145400	-97.7061	145400	-104.159
145500	-100.331	145500	-101.945
145600	-100.28	145600	-110.113
145700	-102.329	145700	-116.492
145800	-103.429	145800	-109.681
145900	-98.3621	145900	-103.418
146000	-96.931	146000	-103.204
146100	-101.865	146100	-103.026
146200	-104.109	146200	-110.174
146300	-100.61	146300	-100.063
146400	-102.038	146400	-115.059
146500	-99.973	146500	-107.93
146600	-103.738	146600	-104.539
146700	-101.75	146700	-107.515
146800	-102.062	146800	-112.841
146900	-98.8478	146900	-104.98
147000	-98.3464	147000	-111.591
147100	-100.489	147100	-106.34
147200	-105.788	147200	-109.082
147300	-104.53	147300	-112.361
147400	-102.715	147400	-99.7839
147500	-101.507	147500	-122.723
147600	-104.029	147600	-105.293
147700	-104.328	147700	-102.409
147800	-101.512	147800	-98.6138
147900	-103.253	147900	-102.776
148000	-98.8324	148000	-113.26
148100	-99.057	148100	-102.787
148200	-102.698	148200	-107.716
148300	-99.3027	148300	-132.904
148400	-102.9	148400	-106.249
148500	-112.222	148500	-111.598
148600	-106.079	148600	-101.736
148700	-101.773	148700	-102.122
148800	-100.564	148800	-105.775
148900	-101.513	148900	-100.131
149000	-99.4596	149000	-115.718
149100	-99.9844	149100	-106.534
149200	-104.278	149200	-107.505
149300	-104.883	149300	-110.333
149400	-103.217	149400	-109.16
149500	-103.488	149500	-106.261
149600	-99.9542	149600	-104.299
149700	-100.489	149700	-111.658
149800	-98.8501	149800	-107.732
149900	-99.1414	149900	-103.899
150000	-102.021	150000	-107.837
150100	-101.082	150100	-112.579
150200	-99.2059	150200	-107.53
150300	-98.3212	150300	-106.386
150400	-101.59	150400	-104.252
150500	-101.271	150500	-101.861
150600	-102.554	150600	-113.752
150700	-99.1713	150700	-105.719
150800	-96.5301	150800	-109.459
150900	-100.167	150900	-103.248
151000	-100.592	151000	-112.789
151100	-103.027	151100	-102.903
151200	-100.308	151200	-105.68
151300	-105.036	151300	-98.6033
151400	-102.549	151400	-116.138
151500	-102.274	151500	-99.7944
151600	-105.901	151600	-111.294
151700	-100.117	151700	-102.984
151800	-99.8417	151800	-99.9451
151900	-104.042	151900	-108.908
152000	-105.417	152000	-104.824
152100	-99.0118	152100	-115.381
152200	-99.0488	152200	-100.29
152300	-107.905	152300	-103.124
152400	-101.577	152400	-110.718
152500	-103.669	152500	-104.417
152600	-103.664	152600	-103.525
152700	-98.1547	152700	-103.251
152800	-104.807	152800	-97.6222
152900	-96.2921	152900	-100.055
153000	-102.126	153000	-109.557
153100	-109.245	153100	-112.069
153200	-106.389	153200	-110.614
153300	-100.889	153300	-104.683
153400	-100.733	153400	-105.455
153500	-107.431	153500	-113.873
153600	-101.321	153600	-102.258
153700	-100.771	153700	-101.608
153800	-101.124	153800	-111.479
153900	-100.69	153900	-108.18
154000	-103.213	154000	-101.079
154100	-102.09	154100	-110.035
154200	-99.0589	154200	-111.811
154300	-100.711	154300	-103.277
154400	-97.8482	154400	-112.374
154500	-96.3607	154500	-106.038
154600	-98.1887	154600	-116.853
154700	-105.772	154700	-103.406
154800	-102.54	154800	-102.879
154900	-99.5126	154900	-100.807
155000	-102.5	155000	-101.69
155100	-102.059	155100	-109.184
155200	-103.293	155200	-98.0886
155300	-101.091	155300	-106.069
155400	-99.5376	155400	-100.762
155500	-101.543	155500	-105.542
155600	-99.1604	155600	-122.243
155700	-105.984	155700	-112.589
155800	-101.707	155800	-111.2
155900	-103.708	155900	-109.027
156000	-100.421	156000	-108.945
156100	-100.714	156100	-109.764
156200	-98.4877	156200	-117.071
156300	-101.729	156300	-101.181
156400	-106.222	156400	-108.929
156500	-97.2688	156500	-109.199
156600	-98.6427	156600	-114.516
156700	-99.7905	156700	-102.562
156800	-101.632	156800	-105.272
156900	-99.3743	156900	-106.102
157000	-97.235	157000	-107.83
157100	-101.001	157100	-108.316
157200	-101.538	157200	-102.038
157300	-97.7956	157300	-103.577
157400	-98.7614	157400	-105.85
157500	-102.015	157500	-105.22
157600	-100.125	157600	-116.213
157700	-107.848	157700	-110.527
157800	-103.222	157800	-102.844
157900	-99.6714	157900	-104.766
158000	-99.9317	158000	-110.234
158100	-100.756	158100	-105.646
158200	-101.373	158200	-103.517
158300	-100.919	158300	-107.124
158400	-103.781	158400	-109.551
158500	-106.763	158500	-108.188
158600	-100.226	158600	-112.658
158700	-109.28	158700	-103.716
158800	-98.635	158800	-109.078
158900	-103.332	158900	-113.894
159000	-101.612	159000	-103.604
159100	-102.516	159100	-106.226
159200	-99.6231	159200	-98.3545
159300	-107.702	159300	-115.197
159400	-100.77	159400	-103.144
159500	-101.261	159500	-113.998
159600	-99.5476	159600	-99.7967
159700	-100.388	159700	-104.263
159800	-99.031	159800	-106.386
159900	-101.849	159900	-118.758
160000	-107.79	160000	-109.008
160100	-101.378	160100	-101.028
160200	-105.205	160200	-104.777
160300	-100.425	160300	-103.886
160400	-114.287	160400	-105.529
160500	-101.792	160500	-118.367
160600	-107.773	160600	-106.966
160700	-100.686	160700	-111.265
160800	-105.762	160800	-101.023
160900	-98.04	160900	-103.336
161000	-103.061	161000	-121.807
161100	-100.05	161100	-115.657
161200	-100.81	161200	-104.776
161300	-99.2221	161300	-108.302
161400	-101.871	161400	-102.778
161500	-103.396	161500	-111.453
161600	-99.4294	161600	-127.073
161700	-100.996	161700	-110.231
161800	-102.465	161800	-110.139
161900	-101.778	161900	-106.857
162000	-102.374	162000	-105.222
162100	-98.4055	162100	-103.626
162200	-102.255	162200	-109.165
162300	-99.1939	162300	-101.049
162400	-102.531	162400	-100.114
162500	-101.683	162500	-104.276
162600	-99.5843	162600	-118.92
162700	-100.461	162700	-108.82
162800	-110.161	162800	-122.526
162900	-104.42	162900	-104.277
163000	-102.079	163000	-110.407
163100	-101.053	163100	-108.625
163200	-100.174	163200	-100.14
163300	-100.189	163300	-109.829
163400	-104.11	163400	-102.633
163500	-102.125	163500	-101.794
163600	-98.7315	163600	-101.956
163700	-100.906	163700	-104.792
163800	-107.211	163800	-117.492
163900	-100.654	163900	-105.678
164000	-103.245	164000	-106.936
164100	-103.053	164100	-110.946
164200	-103.002	164200	-102.029
164300	-100.14	164300	-103.616
164400	-100.521	164400	-103.662
164500	-105.236	164500	-107.667
164600	-98.1112	164600	-101.148
164700	-101.39	164700	-116.388
164800	-99.1661	164800	-103.36
164900	-104.965	164900	-102.872
165000	-98.8481	165000	-107.467
165100	-102.69	165100	-114.168
165200	-104.392	165200	-108.359
165300	-99.901	165300	-104.573
165400	-95.9456	165400	-109.607
165500	-102.301	165500	-107.493
165600	-101.073	165600	-124.058
165700	-100.586	165700	-107.677
165800	-100.473	165800	-110.622
165900	-102.729	165900	-108.764
166000	-102.555	166000	-126.382
166100	-100.387	166100	-110.997
166200	-100.843	166200	-113.991
166300	-98.1397	166300	-102.861
166400	-103.445	166400	-109.256
166500	-98.691	166500	-109.076
166600	-100.832	166600	-105.869
166700	-101.067	166700	-114.779
166800	-104.743	166800	-107.484
166900	-103.1	166900	-104.754
167000	-110.797	167000	-103.64
167100	-103.075	167100	-102.689
167200	-103.674	167200	-109.804
167300	-101.238	167300	-113.063
167400	-101.132	167400	-114.17
167500	-98.8763	167500	-102.295
167600	-106.998	167600	-107.54
167700	-108.858	167700	-102.29
167800	-105.37	167800	-103.749
167900	-103.823	167900	-107.306
168000	-100.182	168000	-102.368
168100	-96.9096	168100	-104.18
168200	-99.6096	168200	-125.946
168300	-99.9594	168300	-103.84
168400	-102.871	168400	-109.873
168500	-102.924	168500	-102.931
168600	-105.804	168600	-106.421
168700	-99.6453	168700	-103.364
168800	-102.89	168800	-105.966
168900	-100.44	168900	-113.849
169000	-103.642	169000	-103.201
169100	-102.131	169100	-104.15
169200	-100.482	169200	-102.052
169300	-100.142	169300	-113.856
169400	-102.376	169400	-104.086
169500	-99.4211	169500	-108.578
169600	-104.573	169600	-114.047
169700	-102.956	169700	-109.853
169800	-103.092	169800	-103.329
169900	-100.586	169900	-112.226
170000	-102.275	170000	-110.141
170100	-102.47	170100	-119.579
170200	-98.451	170200	-108.776
170300	-104.212	170300	-103.787
170400	-101.459	170400	-123.133
170500	-100.542	170500	-107.696
170600	-104.076	170600	-102.655
170700	-107.979	170700	-107.764
170800	-100.652	170800	-107.61
170900	-102.213	170900	-105.061
171000	-97.4745	171000	-110.875
171100	-104.36	171100	-102.403
171200	-103.319	171200	-103.597
171300	-101.209	171300	-108.089
171400	-101.915	171400	-107.19
171500	-100.003	171500	-102.596
171600	-103.488	171600	-111.285
171700	-103.73	171700	-105.373
171800	-101.697	171800	-101.733
171900	-100.102	171900	-102.019
172000	-106.179	172000	-116.743
172100	-105.196	172100	-110.479
172200	-102.961	172200	-106.12
172300	-99.6346	172300	-117.368
172400	-103.124	172400	-106.569
172500	-102.184	172500	-121.226
172600	-98.293	172600	-105.478
172700	-99.5344	172700	-106.894
172800	-102.372	172800	-121.722
172900	-101.861	172900	-106.553
173000	-105.582	173000	-109.051
173100	-102.968	173100	-110.816
173200	-109.091	173200	-103.505
173300	-101.514	173300	-111.227
173400	-102.49	173400	-100.502
173500	-96.3574	173500	-111.557
173600	-101.174	173600	-107.127
173700	-99.4158	173700	-98.4756
173800	-104.531	173800	-110.69
173900	-101.951	173900	-107.177
174000	-100.894	174000	-115.353
174100	-103.935	174100	-97.1066
174200	-104.598	174200	-112.533
174300	-100.897	174300	-103.945
174400	-100.965	174400	-104.41
174500	-103.978	174500	-105.625
174600	-108.827	174600	-109.134
174700	-100.195	174700	-107.784
174800	-102.536	174800	-112.784
174900	-98.8865	174900	-106.269
175000	-100.858	175000	-103.32
175100	-105.832	175100	-110.467
175200	-103.019	175200	-104.665
175300	-104.247	175300	-106.423
175400	-103.226	175400	-104.355
175500	-98.2999	175500	-102.336
175600	-106.086	175600	-106.376
175700	-103.195	175700	-110.115
175800	-105.805	175800	-105.29
175900	-101.425	175900	-103.591
176000	-104.889	176000	-108.813
176100	-103.199	176100	-107.05
176200	-101.298	176200	-107.32
176300	-101.73	176300	-119.44
176400	-98.9705	176400	-105.24
176500	-100.138	176500	-105.114
176600	-104.791	176600	-118.302
176700	-101.991	176700	-103.745
176800	-100.57	176800	-115.364
176900	-104.292	176900	-105.033
177000	-100.623	177000	-115.05
177100	-103.437	177100	-100.583
177200	-101.794	177200	-101.619
177300	-104.782	177300	-119.885
177400	-104.889	177400	-107.586
177500	-100.768	177500	-113.266
177600	-103.505	177600	-109.025
177700	-103.192	177700	-102.897
177800	-101.29	177800	-108.072
177900	-105.585	177900	-103.78
178000	-105.81	178000	-107.536
178100	-100.451	178100	-107.28
178200	-100.854	178200	-108.312
178300	-102.214	178300	-112.107
178400	-103.214	178400	-104.341
178500	-103.466	178500	-108.942
178600	-100.554	178600	-102.988
178700	-101.769	178700	-106.062
178800	-100.238	178800	-112.053
178900	-103.075	178900	-114.641
179000	-101.345	179000	-103.422
179100	-105.751	179100	-109.712
179200	-100.082	179200	-108.173
179300	-102.092	179300	-107.544
179400	-99.278	179400	-107.345
179500	-99.8754	179500	-106.77
179600	-98.7354	179600	-106.527
179700	-103.313	179700	-108.89
179800	-98.2812	179800	-114.263
179900	-102.896	179900	-104.426
180000	-98.923	180000	-106.878
180100	-101.446	180100	-104.97
180200	-103.542	180200	-107.49
180300	-104.397	180300	-110.887
180400	-102.007	180400	-106.295
180500	-100.702	180500	-108.376
180600	-105.893	180600	-105.777
180700	-103.714	180700	-112.124
180800	-100.448	180800	-113.643
180900	-106.315	180900	-106.641
181000	-104.057	181000	-102.639
181100	-103.721	181100	-112.868
181200	-104.768	181200	-100.124
181300	-100.862	181300	-111.558
181400	-101.175	181400	-100.986
181500	-106.694	181500	-100.975
181600	-109.479	181600	-110.197
181700	-105.951	181700	-105.35
181800	-102.254	181800	-108.089
181900	-102.83	181900	-105.831
182000	-111.395	182000	-106.514
182100	-105.728	182100	-102.087
182200	-97.9559	182200	-102.495
182300	-99.9621	182300	-105.969
182400	-100.626	182400	-108.024
182500	-102.849	182500	-106.294
182600	-99.7128	182600	-107.318
182700	-100.417	182700	-105.717
182800	-97.5226	182800	-112.02
182900	-105.915	182900	-104.039
183000	-100.698	183000	-108.593
183100	-105.458	183100	-108.469
183200	-102.389	183200	-112.814
183300	-98.3969	183300	-108.344
183400	-100.214	183400	-116.698
183500	-102.991	183500	-107.898
183600	-105.068	183600	-106.517
183700	-102.013	183700	-117.049
183800	-102.087	183800	-108.449
183900	-103.962	183900	-123.977
184000	-105.472	184000	-102.379
184100	-111.169	184100	-107.919
184200	-99.9829	184200	-100.227
184300	-104.03	184300	-103.632
184400	-102.097	184400	-102.455
184500	-104.388	184500	-99.1849
184600	-101.892	184600	-106.952
184700	-102.817	184700	-107.326
184800	-102.688	184800	-107.375
184900	-103.13	184900	-104.64
185000	-102.821	185000	-106.982
185100	-107.717	185100	-103.02
185200	-101.811	185200	-114.85
185300	-101.315	185300	-114.707
185400	-103.961	185400	-113.604
185500	-100.824	185500	-103.61
185600	-103.994	185600	-130.587
185700	-99.3418	185700	-114.999
185800	-102.139	185800	-111.519
185900	-98.1594	185900	-107.934
186000	-104.738	186000	-106.231
186100	-101.942	186100	-105.651
186200	-100.701	186200	-103.94
186300	-101.634	186300	-104.794
186400	-104.394	186400	-110.334
186500	-101.621	186500	-105.722
186600	-102.145	186600	-107.291
186700	-104.377	186700	-105.598
186800	-100.88	186800	-116.894
186900	-102.101	186900	-103.192
187000	-102.971	187000	-107.488
187100	-105.705	187100	-110.009
187200	-101.267	187200	-113.1
187300	-105.408	187300	-101.229
187400	-102.079	187400	-105.559
187500	-101.834	187500	-108.679
187600	-103.595	187600	-105.138
187700	-101.966	187700	-117.084
187800	-104.007	187800	-127.588
187900	-102.518	187900	-102.755
188000	-103.672	188000	-109.803
188100	-107.459	188100	-101.678
188200	-102.911	188200	-117.82
188300	-103.884	188300	-108.464
188400	-106.409	188400	-103.944
188500	-103.689	188500	-109.374
188600	-104.378	188600	-110.748
188700	-102.575	188700	-108.787
188800	-102.889	188800	-107.499
188900	-104.8	188900	-107.525
189000	-103.205	189000	-107.019
189100	-98.3049	189100	-111.194
189200	-99.3799	189200	-102.529
189300	-103.049	189300	-104.798
189400	-105.525	189400	-112.103
189500	-105.147	189500	-105.635
189600	-102.909	189600	-117.393
189700	-102.522	189700	-117.075
189800	-103.687	189800	-121.866
189900	-106.416	189900	-110.709
190000	-107.665	190000	-105.782
190100	-98.3543	190100	-113.875
190200	-97.8962	190200	-107.409
190300	-101.012	190300	-103.385
190400	-100.396	190400	-113.836
190500	-105.497	190500	-117.974
190600	-100.015	190600	-106.984
190700	-103.091	190700	-119.617
190800	-105.446	190800	-109.826
190900	-102.014	190900	-106.016
191000	-101.65	191000	-108.831
191100	-103.824	191100	-105.228
191200	-105.51	191200	-107.607
191300	-103.17	191300	-103.026
191400	-108.949	191400	-107.266
191500	-101.66	191500	-116.268
191600	-99.7718	191600	-105.794
191700	-98.3199	191700	-104.116
191800	-101.696	191800	-107.186
191900	-107.779	191900	-106.943
192000	-100.56	192000	-102.266
192100	-104.835	192100	-106.509
192200	-101.562	192200	-112.896
192300	-99.5323	192300	-112.977
192400	-102.712	192400	-106.802
192500	-103.907	192500	-105.316
192600	-104.003	192600	-104.441
192700	-104.274	192700	-114.035
192800	-101.779	192800	-114.428
192900	-102.967	192900	-102.31
193000	-104.688	193000	-103.679
193100	-102.133	193100	-112.664
193200	-99.5336	193200	-111.935
193300	-107.093	193300	-104.589
193400	-112.708	193400	-123.602
193500	-107.612	193500	-106.974
193600	-99.8044	193600	-103.312
193700	-98.4365	193700	-103.24
193800	-105.592	193800	-107.652
193900	-100.982	193900	-120.322
194000	-103.364	194000	-110.709
194100	-100.305	194100	-107.46
194200	-101.559	194200	-106.787
194300	-104.022	194300	-116.641
194400	-101.851	194400	-111.458
194500	-103.569	194500	-108.021
194600	-102.314	194600	-110.696
194700	-105.341	194700	-113.778
194800	-101.833	194800	-105.092
194900	-102.078	194900	-109.519
195000	-104.954	195000	-117.495
195100	-102.221	195100	-114.666
195200	-101.287	195200	-105.657
195300	-102.056	195300	-104.339
195400	-104.422	195400	-111.638
195500	-101.383	195500	-113.132
195600	-101.124	195600	-105.107
195700	-102.713	195700	-112.991
195800	-103.009	195800	-118.116
195900	-106.621	195900	-109.145
196000	-102.483	196000	-104.9
196100	-105.676	196100	-117.99
196200	-105.595	196200	-104.599
196300	-103.923	196300	-105.575
196400	-104.114	196400	-103.663
196500	-103.43	196500	-119.406
196600	-106.104	196600	-106.492
196700	-100.655	196700	-107.31
196800	-104.819	196800	-112.278
196900	-105.874	196900	-114.332
197000	-100.249	197000	-110.683
197100	-101.813	197100	-106.001
197200	-100.866	197200	-100.931
197300	-106.197	197300	-112.092
197400	-106.29	197400	-108.518
197500	-104.782	197500	-104.17
197600	-108.412	197600	-107.894
197700	-104.775	197700	-106.75
197800	-102.926	197800	-102.158
197900	-104.021	197900	-104.872
198000	-101.219	198000	-102.815
198100	-106.279	198100	-112.657
198200	-112.603	198200	-105.831
198300	-101.352	198300	-115.299
198400	-101.706	198400	-110.352
198500	-107.072	198500	-106.066
198600	-99.4692	198600	-109.904
198700	-101.738	198700	-103.642
198800	-102.079	198800	-105.632
198900	-104.878	198900	-108.665
199000	-103.177	199000	-111.785
199100	-100.607	199100	-111.664
199200	-98.7142	199200	-106.495
199300	-100.479	199300	-108.086
199400	-100.807	199400	-112.621
199500	-104.596	199500	-106.377
199600	-104.256	199600	-100.055
199700	-100.564	199700	-122.475
[truncated: 398,002+ more rows]
